# Supplementary material for: LARGE1 processively polymerizes length-controlled matriglycan on prodystroglycan
Source: Nat Commun. 2025 Oct 10;16:9028. doi: 10.1038/s41467-025-64080-z (PMC12514197; doi:10.1038/s41467-025-64080-z)
Supplement: Supplementary file 4 — Source Data [file 41467_2025_64080_MOESM4_ESM.zip]

Archive with 10 entries (10 files):
- Data Files/Figure 1d - Full Figure.pdf
- Data Files/Figure 1e - Full Figure.pdf
- Data Files/Figure 3b - Full Figure.pdf
- Data Files/Figure 3d - Full Figure.pdf
- Data Files/Figure 3e - Full Figure.pdf
- Data Files/Figure 4b - Full Figure.pdf
- Data Files/Figure 4d - Full Figure.pdf
- Data Files/Figure 5d - Full Figure.pdf
- Data Files/Figure 5e - Full Figure.pdf
- Data Files/Joseph_Nat. Comm. Source Data Files_8-21-25.xlsx
