# Supplementary material for: LARGE1 processively polymerizes length-controlled matriglycan on prodystroglycan
Source: Nat Commun. 2025 Oct 10;16:9028. doi: 10.1038/s41467-025-64080-z (PMC12514197; doi:10.1038/s41467-025-64080-z)
Supplement: Supplementary file 4 — Source Data [file 41467_2025_64080_MOESM4_ESM.zip › Data Files/Joseph_Nat. Comm. Source Data Files_8-21-25.xlsx]

## Sheet: Fig1a_pH7.0
Column1	Column2	Column3	Column4	Column5	Column6	Column7	Column8	Column9	Column10	Column11	Column12	Column13	Column14	Column15	Column16	Column17	Column18	Column19	Column20	Column21
[Header]
Application Name	LabSolutions
Version	5.42 SP3
Data File Name	C:\LabSolutions\Data\Soumya\200527MatripHGGMp013.lcd
Output Date	8/12/2025
Output Time	3:25:46 PM
[File Information]
Type	Data File
Generated	5/29/2020 8:17:35 AM
Generated by	System Administrator
Modified	5/29/2020 7:25:45 PM
Modified by	System Administrator
[Sample Information]
Operator Name	System Administrator
Acquired	5/29/2020 8:17:57 AM
Sample Type	0:Unknown
Level	0
Sample Name	200527MatripHGGMp
Sample ID	200527MatripHGGMp013
ISTD Amount1	1
ISTD Amount2	1
ISTD Amount3	1
ISTD Amount4	1
ISTD Amount5	1
ISTD Amount6	1
ISTD Amount7	1
ISTD Amount8	1
ISTD Amount9	1
ISTD Amount10	1
ISTD Amount11	1
ISTD Amount12	1
ISTD Amount13	1
ISTD Amount14	1
ISTD Amount15	1
ISTD Amount16	1
ISTD Amount17	1
ISTD Amount18	1
ISTD Amount19	1
ISTD Amount20	1
ISTD Amount21	1
ISTD Amount22	1
ISTD Amount23	1
ISTD Amount24	1
ISTD Amount25	1
ISTD Amount26	1
ISTD Amount27	1
ISTD Amount28	1
ISTD Amount29	1
ISTD Amount30	1
ISTD Amount31	1
ISTD Amount32	1
Sample Amount	1
Dilution Factor	1
Vial#	13
Injection Volume	5
[Original Files]
Data File	C:\LabSolutions\Data\Soumya\200527MatripHGGMp013.lcd
Method File	C:\LabSolutions\Data\Project1\SJ SAX grad 200mM_1M NaCl 380.lcm
Batch File	C:\LabSolutions\Data\200527MatripHGGMp.lcb
Report Format File	C:\LabSolutions\Data\Project1\test2.lsr
[File Description]
7.0 GGMp
[Configuration]
Instrument Name	HPLC
Instrument #	4
Line #	1
# of Detectors	3
Detector ID	Detector A	Detector B	AD2
Detector Name	Detector A	Detector B	AD2
# of Channels	1	1	1
[Peak Table(Detector A)]
# of Peaks	177
Peak#	R.Time	I.Time	F.Time	Area	Height	A/H	Conc.	Mark	ID#	Name	k'	Plate #	Plate Ht.	Tailing	Resolution	Sep.Factor	Area Ratio	Height Ratio	Conc. %	Norm Conc.
1	2.416	2.383	2.558	1054	147	7.172	0.000	V			0.000	1723	87.033	0.000	0.000	0.000	0	0	0.000	0.000
2	2.615	2.558	2.742	1157	196	5.911	0.000				0.082	6966	21.533	0.000	1.110	0.000	0	0	0.000	0.000
3	3.139	3.033	3.258	1895	192	9.892	0.000	V			0.299	860	174.349	0.000	1.894	3.636	0	0	0.000	0.000
4	3.437	3.375	3.583	1562	184	8.510	0.000	V			0.422	1942	77.232	0.000	0.803	1.411	0	0	0.000	0.000
5	4.056	3.942	4.150	1984	228	8.699	0.000	V			0.679	3531	42.481	0.000	2.119	1.607	0	0	0.000	0.000
6	4.298	4.225	4.433	1824	190	9.621	0.000	V			0.779	1849	81.119	0.000	0.717	1.147	0	0	0.000	0.000
7	4.969	4.933	5.050	1137	187	6.092	0.000	V			1.056	3760	39.899	0.000	1.855	1.357	0	0	0.000	0.000
8	5.138	5.050	5.167	1218	208	5.849	0.000	V			1.126	7275	20.618	0.000	0.598	1.066	0	0	0.000	0.000
9	5.199	5.167	5.283	1110	216	5.145	0.000	V			1.152	8772	17.099	0.000	0.264	1.022	0	0	0.000	0.000
10	5.618	5.500	5.675	1667	218	7.647	0.000	V			1.325	6423	23.352	0.000	1.669	1.151	0	0	0.000	0.000
11	6.049	5.942	6.083	1422	212	6.708	0.000	V			1.503	7841	19.131	0.000	1.554	1.134	0	0	0.000	0.000
12	6.221	6.167	6.350	1908	221	8.637	0.000	V			1.575	3141	47.750	0.000	0.481	1.048	0	0	0.000	0.000
13	6.427	6.350	6.475	1304	228	5.708	0.000	V			1.660	19686	7.620	0.000	0.657	1.054	0	0	0.000	0.000
14	6.615	6.567	6.692	1327	235	5.635	0.000	V			1.738	20701	7.246	0.000	1.022	1.047	0	0	0.000	0.000
15	6.803	6.733	6.842	1021	177	5.767	0.000	V			1.815	1882	79.684	0.000	0.464	1.045	0	0	0.000	0.000
16	6.943	6.875	6.975	1063	212	5.001	0.000	V			1.873	7746	19.366	0.000	0.297	1.032	0	0	0.000	0.000
17	7.009	6.975	7.075	1114	227	4.909	0.000	V			1.901	890	168.536	0.000	0.106	1.015	0	0	0.000	0.000
18	7.311	7.217	7.392	1467	224	6.537	0.000	V			2.026	27939	5.369	0.000	0.541	1.066	0	0	0.000	0.000
19	7.994	7.917	8.108	1761	193	9.136	0.000	V			2.308	16241	9.236	0.000	3.210	1.140	0	0	0.000	0.000
20	8.147	8.108	8.258	1368	195	7.024	0.000	V			2.372	24921	6.019	0.000	0.668	1.027	0	0	0.000	0.000
21	8.721	8.608	8.850	1495	145	10.283	0.000	V			2.609	16487	9.098	0.000	2.401	1.100	0	0	0.000	0.000
22	8.954	8.925	9.075	1222	172	7.127	0.000	V			2.706	16263	9.224	0.000	0.842	1.037	0	0	0.000	0.000
23	9.425	9.308	9.442	1121	159	7.063	0.000	V			2.901	4438	33.800	0.000	1.113	1.072	0	0	0.000	0.000
24	9.885	9.750	9.983	1728	184	9.371	0.000	V			3.091	15877	9.447	0.000	1.045	1.066	0	0	0.000	0.000
25	12.058	11.958	12.133	1141	172	6.625	0.000	V			3.990	101227	1.482	0.000	9.342	1.291	0	0	0.000	0.000
26	20.655	20.533	20.800	1849	170	10.879	0.000	V			7.548	20020	7.493	0.000	23.376	1.892	0	0	0.000	0.000
27	22.450	22.400	22.542	1380	206	6.698	0.000	V			8.291	111521	1.345	0.000	4.208	1.098	0	0	0.000	0.000
28	23.286	23.125	23.367	1780	185	9.642	0.000	V			8.637	51302	2.924	0.000	2.460	1.042	0	0	0.000	0.000
29	24.095	24.008	24.175	1078	145	7.413	0.000	V			8.972	141698	1.059	0.000	2.423	1.039	0	0	0.000	0.000
30	24.282	24.175	24.325	1358	200	6.776	0.000	V			9.049	238750	0.628	0.000	0.826	1.009	0	0	0.000	0.000
31	24.774	24.683	24.842	1277	204	6.257	0.000	V			9.253	165738	0.905	0.000	2.225	1.022	0	0	0.000	0.000
32	25.034	24.992	25.150	1115	158	7.046	0.000	V			9.360	119875	1.251	0.000	0.975	1.012	0	0	0.000	0.000
33	25.240	25.150	25.308	1219	169	7.234	0.000	V			9.446	119901	1.251	0.000	0.710	1.009	0	0	0.000	0.000
34	25.446	25.383	25.483	1089	227	4.789	0.000	V			9.531	227460	0.659	0.000	0.816	1.009	0	0	0.000	0.000
35	25.561	25.483	25.667	1816	190	9.544	0.000	V			9.579	56666	2.647	0.000	0.358	1.005	0	0	0.000	0.000
36	25.778	25.717	25.825	1220	242	5.047	0.000	V			9.668	125206	1.198	0.000	0.600	1.009	0	0	0.000	0.000
37	25.992	25.908	26.042	1365	213	6.418	0.000	V			9.757	135604	1.106	0.000	0.747	1.009	0	0	0.000	0.000
38	26.434	26.367	26.492	1033	218	4.734	0.000	V			9.940	401670	0.373	0.000	1.967	1.019	0	0	0.000	0.000
39	26.688	26.492	26.717	2084	226	9.200	0.000	V			10.045	106638	1.407	0.000	1.029	1.011	0	0	0.000	0.000
40	26.869	26.808	26.925	1167	204	5.725	0.000	V			10.120	180507	0.831	0.000	0.625	1.007	0	0	0.000	0.000
41	27.148	27.008	27.200	1475	158	9.309	0.000	V			10.235	217054	0.691	0.000	1.147	1.011	0	0	0.000	0.000
42	27.412	27.367	27.467	1041	201	5.187	0.000	V			10.344	214703	0.699	0.000	1.123	1.011	0	0	0.000	0.000
43	27.801	27.750	27.867	1020	192	5.312	0.000	V			10.506	263591	0.569	0.000	1.719	1.016	0	0	0.000	0.000
44	27.925	27.867	28.008	1051	143	7.344	0.000	V			10.557	139312	1.077	0.000	0.480	1.005	0	0	0.000	0.000
45	28.157	28.100	28.225	1103	184	6.004	0.000	V			10.653	69726	2.151	0.000	0.640	1.009	0	0	0.000	0.000
46	28.699	28.617	28.783	1507	197	7.642	0.000	V			10.877	180144	0.833	0.000	1.554	1.021	0	0	0.000	0.000
47	28.951	28.883	29.000	1008	202	4.993	0.000	V			10.981	622697	0.241	0.000	1.207	1.010	0	0	0.000	0.000
48	29.742	29.650	29.775	1380	221	6.233	0.000	V			11.309	177392	0.846	0.000	3.689	1.030	0	0	0.000	0.000
49	30.087	30.042	30.158	1179	226	5.208	0.000	V			11.451	302671	0.496	0.000	1.374	1.013	0	0	0.000	0.000
50	30.498	30.467	30.650	1849	216	8.549	0.000	V			11.622	197002	0.761	0.000	1.667	1.015	0	0	0.000	0.000
51	30.785	30.742	30.842	1039	201	5.178	0.000	V			11.740	140273	1.069	0.000	0.950	1.010	0	0	0.000	0.000
52	30.902	30.883	31.042	1400	191	7.313	0.000	V			11.789	196521	0.763	0.000	0.386	1.004	0	0	0.000	0.000
53	31.111	31.042	31.192	1121	179	6.275	0.000	V			11.875	518534	0.289	0.000	0.925	1.007	0	0	0.000	0.000
54	31.250	31.192	31.300	1154	217	5.319	0.000	V			11.933	170562	0.879	0.000	0.583	1.005	0	0	0.000	0.000
55	31.829	31.742	31.858	1048	193	5.429	0.000	V			12.172	281331	0.533	0.000	2.134	1.020	0	0	0.000	0.000
56	31.986	31.858	32.058	2275	248	9.191	0.000	V			12.237	96630	1.552	0.000	0.481	1.005	0	0	0.000	0.000
57	32.129	32.058	32.192	1347	185	7.282	0.000	V			12.297	178955	0.838	0.000	0.401	1.005	0	0	0.000	0.000
58	32.296	32.192	32.333	1570	233	6.734	0.000	V			12.366	91574	1.638	0.000	0.458	1.006	0	0	0.000	0.000
59	32.508	32.442	32.558	1053	196	5.377	0.000	V			12.453	626856	0.239	0.000	0.715	1.007	0	0	0.000	0.000
60	32.661	32.558	32.717	1380	225	6.139	0.000	V			12.517	66052	2.271	0.000	0.457	1.005	0	0	0.000	0.000
61	32.838	32.775	32.892	1286	256	5.024	0.000	V			12.590	579029	0.259	0.000	0.518	1.006	0	0	0.000	0.000
62	32.957	32.892	33.000	1029	223	4.623	0.000	V			12.639	548183	0.274	0.000	0.679	1.004	0	0	0.000	0.000
63	33.760	33.742	33.875	1520	213	7.144	0.000	V			12.972	44906	3.340	0.000	1.971	1.026	0	0	0.000	0.000
64	33.968	33.875	34.000	1218	210	5.798	0.000	V			13.058	409978	0.366	0.000	0.489	1.007	0	0	0.000	0.000
65	34.036	34.000	34.167	2004	223	8.973	0.000	V			13.086	200119	0.750	0.000	0.263	1.002	0	0	0.000	0.000
66	34.191	34.167	34.333	1676	197	8.491	0.000	V			13.150	76382	1.964	0.000	0.388	1.005	0	0	0.000	0.000
67	34.393	34.333	34.467	1574	281	5.607	0.000	V			13.234	565979	0.265	0.000	0.598	1.006	0	0	0.000	0.000
68	34.583	34.467	34.617	1830	231	7.925	0.000	V			13.312	42613	3.520	0.000	0.444	1.006	0	0	0.000	0.000
69	34.692	34.617	34.733	1472	260	5.660	0.000	V			13.357	393732	0.381	0.000	0.244	1.003	0	0	0.000	0.000
70	34.819	34.733	34.867	1471	231	6.355	0.000	V			13.410	284973	0.526	0.000	0.528	1.004	0	0	0.000	0.000
71	34.923	34.867	34.983	1409	238	5.914	0.000	V			13.453	98102	1.529	0.000	0.295	1.003	0	0	0.000	0.000
72	35.117	35.058	35.175	1237	213	5.816	0.000	V			13.533	49702	3.018	0.000	0.360	1.006	0	0	0.000	0.000
73	35.369	35.283	35.450	1718	207	8.284	0.000	V			13.638	205113	0.731	0.000	0.535	1.008	0	0	0.000	0.000
74	35.578	35.533	35.667	1650	233	7.072	0.000	V			13.724	34730	4.319	0.000	0.387	1.006	0	0	0.000	0.000
75	35.744	35.717	35.825	1097	228	4.817	0.000	V			13.793	583433	0.257	0.000	0.350	1.005	0	0	0.000	0.000
76	36.273	36.142	36.358	2786	271	10.270	0.000	V			14.012	46406	3.232	0.000	1.230	1.016	0	0	0.000	0.000
77	36.550	36.500	36.592	1028	240	4.289	0.000	V			14.126	650982	0.230	0.000	0.647	1.008	0	0	0.000	0.000
78	36.741	36.683	36.817	1551	247	6.288	0.000	V			14.205	323560	0.464	0.000	0.872	1.006	0	0	0.000	0.000
79	37.256	37.200	37.292	1065	222	4.795	0.000	V			14.419	99259	1.511	0.000	1.409	1.015	0	0	0.000	0.000
80	37.333	37.292	37.383	1022	187	5.467	0.000	V			14.450	161627	0.928	0.000	0.182	1.002	0	0	0.000	0.000
81	37.651	37.625	37.783	1206	145	8.295	0.000	V			14.582	283705	0.529	0.000	0.971	1.009	0	0	0.000	0.000
82	37.855	37.783	37.975	1914	250	7.650	0.000	V			14.666	646532	0.232	0.000	0.866	1.006	0	0	0.000	0.000
83	38.426	38.325	38.483	1608	245	6.570	0.000	V			14.902	333972	0.449	0.000	2.512	1.016	0	0	0.000	0.000
84	38.618	38.483	38.667	1767	251	7.029	0.000	V			14.982	1153163	0.130	0.000	0.941	1.005	0	0	0.000	0.000
85	39.145	39.108	39.225	1309	220	5.942	0.000	V			15.200	59384	2.526	0.000	1.340	1.015	0	0	0.000	0.000
86	39.396	39.333	39.442	1106	247	4.471	0.000	V			15.304	868255	0.173	0.000	0.617	1.007	0	0	0.000	0.000
87	39.527	39.442	39.550	1036	242	4.279	0.000	V			15.358	482641	0.311	0.000	0.661	1.004	0	0	0.000	0.000
88	39.696	39.625	39.725	1080	234	4.627	0.000	V			15.428	949703	0.158	0.000	0.865	1.005	0	0	0.000	0.000
89	40.043	40.000	40.125	1712	269	6.368	0.000	V			15.572	138464	1.083	0.000	1.172	1.009	0	0	0.000	0.000
90	40.318	40.200	40.392	2183	253	8.612	0.000	V			15.685	85603	1.752	0.000	0.558	1.007	0	0	0.000	0.000
91	40.570	40.492	40.667	1685	186	9.067	0.000	V			15.790	247816	0.605	0.000	0.575	1.007	0	0	0.000	0.000
92	40.921	40.808	40.983	2300	251	9.172	0.000	V			15.935	323840	0.463	0.000	1.145	1.009	0	0	0.000	0.000
93	41.032	40.983	41.092	1384	235	5.880	0.000	V			15.981	369565	0.406	0.000	0.399	1.003	0	0	0.000	0.000
94	41.131	41.092	41.175	1051	225	4.666	0.000	V			16.022	70119	2.139	0.000	0.222	1.003	0	0	0.000	0.000
95	41.258	41.175	41.375	2492	294	8.474	0.000	V			16.075	205293	0.731	0.000	0.257	1.003	0	0	0.000	0.000
96	41.482	41.375	41.517	1763	249	7.092	0.000	V			16.167	352089	0.426	0.000	0.695	1.006	0	0	0.000	0.000
97	41.572	41.517	41.600	1084	239	4.542	0.000	V			16.204	83833	1.789	0.000	0.211	1.002	0	0	0.000	0.000
98	41.786	41.725	41.800	1039	277	3.748	0.000	V			16.293	491478	0.305	0.000	0.527	1.005	0	0	0.000	0.000
99	41.817	41.800	41.875	1046	254	4.120	0.000	V			16.306	41878	3.582	0.000	0.058	1.001	0	0	0.000	0.000
100	41.933	41.875	41.983	1529	268	5.710	0.000	V			16.354	466995	0.321	0.000	0.220	1.003	0	0	0.000	0.000
101	42.083	42.042	42.175	1806	272	6.651	0.000	V			16.416	623979	0.240	0.000	0.654	1.004	0	0	0.000	0.000
102	42.322	42.267	42.350	1024	270	3.793	0.000	V			16.515	1109033	0.135	0.000	1.276	1.006	0	0	0.000	0.000
103	42.405	42.350	42.483	1506	248	6.072	0.000	V			16.549	306968	0.489	0.000	0.358	1.002	0	0	0.000	0.000
104	42.613	42.483	42.658	2254	257	8.757	0.000	V			16.635	288550	0.520	0.000	0.666	1.005	0	0	0.000	0.000
105	42.694	42.658	42.742	1128	263	4.295	0.000	V			16.669	718757	0.209	0.000	0.310	1.002	0	0	0.000	0.000
106	42.780	42.742	42.842	1369	258	5.305	0.000	V			16.705	396136	0.379	0.000	0.367	1.002	0	0	0.000	0.000
107	42.956	42.883	43.050	2354	294	8.011	0.000	V			16.778	139649	1.074	0.000	0.481	1.004	0	0	0.000	0.000
108	43.092	43.050	43.150	1209	244	4.951	0.000	V			16.833	623923	0.240	0.000	0.399	1.003	0	0	0.000	0.000
109	43.211	43.150	43.283	1496	238	6.285	0.000	V			16.883	469643	0.319	0.000	0.509	1.003	0	0	0.000	0.000
110	43.320	43.283	43.408	1318	250	5.273	0.000	V			16.928	1077905	0.139	0.000	0.518	1.003	0	0	0.000	0.000
111	43.454	43.408	43.508	1089	238	4.569	0.000	V			16.984	865988	0.173	0.000	0.761	1.003	0	0	0.000	0.000
112	43.658	43.583	43.675	1058	229	4.619	0.000	V			17.068	443934	0.338	0.000	0.908	1.005	0	0	0.000	0.000
113	43.757	43.675	43.817	1825	239	7.644	0.000	V			17.109	88666	1.692	0.000	0.232	1.002	0	0	0.000	0.000
114	43.908	43.817	43.942	1347	208	6.463	0.000	V			17.171	457249	0.328	0.000	0.357	1.004	0	0	0.000	0.000
115	44.016	43.942	44.042	1037	208	4.998	0.000	V			17.216	475594	0.315	0.000	0.419	1.003	0	0	0.000	0.000
116	44.099	44.042	44.158	1373	219	6.265	0.000	V			17.251	80225	1.870	0.000	0.190	1.002	0	0	0.000	0.000
117	44.249	44.217	44.308	1027	226	4.549	0.000	V			17.312	326408	0.460	0.000	0.320	1.004	0	0	0.000	0.000
118	44.382	44.308	44.408	1046	228	4.586	0.000	V			17.368	892978	0.168	0.000	0.537	1.003	0	0	0.000	0.000
119	44.741	44.658	44.783	1445	233	6.188	0.000	V			17.516	338061	0.444	0.000	1.447	1.009	0	0	0.000	0.000
120	44.830	44.783	44.892	1160	225	5.162	0.000	V			17.553	456870	0.328	0.000	0.312	1.002	0	0	0.000	0.000
121	44.925	44.892	45.000	1152	193	5.959	0.000	V			17.592	62763	2.390	0.000	0.193	1.002	0	0	0.000	0.000
122	45.087	45.050	45.167	1106	194	5.700	0.000	V			17.659	932270	0.161	0.000	0.357	1.004	0	0	0.000	0.000
123	45.273	45.167	45.300	1387	229	6.049	0.000	V			17.736	590155	0.254	0.000	0.884	1.004	0	0	0.000	0.000
124	45.347	45.300	45.400	1123	235	4.785	0.000	V			17.767	706712	0.212	0.000	0.324	1.002	0	0	0.000	0.000
125	45.618	45.567	45.667	1139	216	5.267	0.000	V			17.879	358238	0.419	0.000	1.042	1.006	0	0	0.000	0.000
126	46.077	45.917	46.100	1321	180	7.356	0.000	V			18.069	2459718	0.061	0.000	2.173	1.011	0	0	0.000	0.000
127	46.162	46.100	46.242	1469	244	6.009	0.000	V			18.104	869379	0.173	0.000	0.539	1.002	0	0	0.000	0.000
128	46.352	46.308	46.458	1029	162	6.345	0.000	V			18.183	836788	0.179	0.000	0.948	1.004	0	0	0.000	0.000
129	46.525	46.458	46.608	1091	190	5.741	0.000	V			18.254	816004	0.184	0.000	0.849	1.004	0	0	0.000	0.000
130	47.837	47.725	47.967	1905	177	10.735	0.000	V			18.798	550	272.834	0.000	0.314	1.030	0	0	0.000	0.000
131	48.042	47.967	48.125	1323	188	7.020	0.000	V			18.882	373745	0.401	0.000	0.048	1.004	0	0	0.000	0.000
132	48.340	48.242	48.425	1381	172	8.039	0.000	V			19.005	249037	0.602	0.000	0.850	1.007	0	0	0.000	0.000
133	48.483	48.425	48.542	1278	229	5.583	0.000	V			19.065	1032017	0.145	0.000	0.495	1.003	0	0	0.000	0.000
134	48.568	48.542	48.650	1041	192	5.411	0.000	V			19.100	850820	0.176	0.000	0.424	1.002	0	0	0.000	0.000
135	48.752	48.650	48.850	1984	214	9.288	0.000	V			19.176	130664	1.148	0.000	0.491	1.004	0	0	0.000	0.000
136	49.055	49.008	49.158	1744	224	7.784	0.000	V			19.301	126100	1.190	0.000	0.554	1.007	0	0	0.000	0.000
137	49.235	49.158	49.325	1826	235	7.772	0.000	V			19.376	357201	0.420	0.000	0.408	1.004	0	0	0.000	0.000
138	49.411	49.325	49.492	2004	250	8.010	0.000	V			19.449	431012	0.348	0.000	0.558	1.004	0	0	0.000	0.000
139	49.607	49.492	49.650	1529	205	7.470	0.000	V			19.530	2733	54.890	0.000	0.096	1.004	0	0	0.000	0.000
140	50.161	50.075	50.183	1157	216	5.357	0.000	V			19.759	431452	0.348	0.000	0.270	1.012	0	0	0.000	0.000
141	50.240	50.183	50.275	1103	241	4.578	0.000	V			19.792	677218	0.221	0.000	0.286	1.002	0	0	0.000	0.000
142	50.472	50.400	50.558	1372	200	6.864	0.000	V			19.888	411994	0.364	0.000	0.831	1.005	0	0	0.000	0.000
143	50.951	50.933	51.125	1629	171	9.509	0.000	V			20.086	360442	0.416	0.000	1.465	1.010	0	0	0.000	0.000
144	51.460	51.408	51.525	1069	210	5.089	0.000	V			20.297	1178239	0.127	0.000	1.924	1.010	0	0	0.000	0.000
145	51.700	51.633	51.758	1150	188	6.124	0.000	V			20.396	581025	0.258	0.000	1.039	1.005	0	0	0.000	0.000
146	51.966	51.933	52.083	1435	199	7.195	0.000	V			20.506	672902	0.223	0.000	1.017	1.005	0	0	0.000	0.000
147	52.323	52.217	52.350	1367	230	5.940	0.000	V			20.654	764928	0.196	0.000	1.448	1.007	0	0	0.000	0.000
148	52.427	52.350	52.492	1417	200	7.085	0.000	V			20.697	487014	0.308	0.000	0.385	1.002	0	0	0.000	0.000
149	56.852	56.700	56.925	1312	133	9.882	0.000	V			22.528	328058	0.457	0.000	12.686	1.088	0	0	0.000	0.000
150	58.351	58.217	58.433	1259	121	10.444	0.000	V			23.148	620785	0.242	0.000	4.324	1.028	0	0	0.000	0.000
151	58.735	58.617	58.792	1226	160	7.664	0.000				23.308	1175442	0.128	0.000	1.501	1.007	0	0	0.000	0.000
152	58.840	58.792	59.000	1871	184	10.174	0.000	V			23.351	652876	0.230	0.000	0.411	1.002	0	0	0.000	0.000
153	59.492	59.408	59.533	1072	171	6.284	0.000	V			23.621	1444448	0.104	0.000	2.665	1.012	0	0	0.000	0.000
154	59.724	59.675	59.825	1435	202	7.104	0.000	V			23.717	577671	0.260	0.000	0.906	1.004	0	0	0.000	0.000
155	60.112	60.067	60.175	1265	231	5.481	0.000	V			23.877	573822	0.261	0.000	1.228	1.007	0	0	0.000	0.000
156	60.536	60.450	60.592	1406	212	6.640	0.000	V			24.053	832948	0.180	0.000	1.456	1.007	0	0	0.000	0.000
157	60.732	60.675	60.792	1244	245	5.087	0.000	V			24.134	1174395	0.128	0.000	0.801	1.003	0	0	0.000	0.000
158	60.933	60.892	61.000	1214	227	5.339	0.000	V			24.217	843594	0.178	0.000	0.821	1.003	0	0	0.000	0.000
159	61.072	61.000	61.125	1330	233	5.713	0.000	V			24.275	714024	0.210	0.000	0.502	1.002	0	0	0.000	0.000
160	61.190	61.125	61.258	1316	216	6.101	0.000	V			24.323	1066397	0.141	0.000	0.446	1.002	0	0	0.000	0.000
161	61.394	61.342	61.483	1255	181	6.945	0.000	V			24.408	1536482	0.098	0.000	0.938	1.003	0	0	0.000	0.000
162	62.235	62.217	62.350	1124	160	7.005	0.000	V			24.756	244742	0.613	0.000	2.399	1.014	0	0	0.000	0.000
163	62.816	62.733	62.850	1084	206	5.257	0.000	V			24.996	1653796	0.091	0.000	1.663	1.010	0	0	0.000	0.000
164	63.342	63.267	63.383	1157	202	5.725	0.000	V			25.214	407451	0.368	0.000	1.779	1.009	0	0	0.000	0.000
165	63.460	63.442	63.600	1333	181	7.378	0.000	V			25.263	1017610	0.147	0.000	0.362	1.002	0	0	0.000	0.000
166	63.662	63.600	63.775	1628	215	7.578	0.000	V			25.346	356066	0.421	0.000	0.595	1.003	0	0	0.000	0.000
167	63.864	63.775	63.900	1112	186	5.996	0.000	V			25.430	1325095	0.113	0.000	0.622	1.003	0	0	0.000	0.000
168	63.950	63.900	64.033	1015	145	6.986	0.000	V			25.466	58680	2.556	0.000	0.135	1.001	0	0	0.000	0.000
169	64.536	64.442	64.608	1452	190	7.625	0.000	V			25.708	2752979	0.054	0.000	0.968	1.010	0	0	0.000	0.000
170	64.697	64.608	64.758	1253	208	6.009	0.000	V			25.775	2445578	0.061	0.000	1.001	1.003	0	0	0.000	0.000
171	65.275	65.200	65.442	2418	222	10.883	0.000	V			26.014	609591	0.246	0.000	2.312	1.009	0	0	0.000	0.000
172	66.044	65.967	66.158	1646	197	8.353	0.000	V			26.332	1484790	0.101	0.000	2.789	1.012	0	0	0.000	0.000
173	66.346	66.217	66.450	1744	174	9.997	0.000	V			26.457	487309	0.308	0.000	1.013	1.005	0	0	0.000	0.000
174	66.702	66.533	66.758	1680	175	9.576	0.000				26.605	790615	0.190	0.000	1.047	1.006	0	0	0.000	0.000
175	67.173	67.050	67.242	1477	184	8.033	0.000	V			26.800	992055	0.151	0.000	1.653	1.007	0	0	0.000	0.000
176	67.307	67.242	67.392	1013	194	5.216	0.000	V			26.855	4327718	0.035	0.000	0.670	1.002	0	0	0.000	0.000
177	68.551	68.433	68.600	1237	208	5.959	0.000	V			27.370	2069320	0.072	0.000	7.776	1.019	0	0	0.000	0.000
[Peak Table(Detector B)]
# of Peaks	10
Peak#	R.Time	I.Time	F.Time	Area	Height	A/H	Conc.	Mark	ID#	Name	k'	Plate #	Plate Ht.	Tailing	Resolution	Sep.Factor	Area Ratio	Height Ratio	Conc. %	Norm Conc.
1	9.126	8.675	10.050	3919	170	23.070	0.147	M			0.000	9846	15.235	1.032	0.000	0.000	0	0	0.000	0.000
2	13.430	12.625	16.442	434704	12513	34.740	16.352	M			0.472	3790	39.582	1.828	6.939	0.000	0	0	0.000	0.000
3	17.792	16.442	20.642	846047	21087	40.122	31.824	V M			0.949	5403	27.762	1.929	4.738	2.013	0	0	0.000	0.000
4	21.762	20.642	23.933	600558	13106	45.824	22.590	V M			1.385	6041	24.831	1.752	3.803	1.458	0	0	0.000	0.000
5	24.979	23.933	26.900	421715	8442	49.952	15.863	V M			1.737	6588	22.769	1.690	2.737	1.255	0	0	0.000	0.000
6	27.778	26.900	29.317	212062	3876	54.716	7.977	V M			2.044	6842	21.924	0.000	2.174	1.177	0	0	0.000	0.000
7	30.167	29.317	31.467	93242	1569	59.417	3.507	V M			2.305	7169	20.924	0.000	1.726	1.128	0	0	0.000	0.000
8	32.066	31.467	33.350	34776	549	63.336	1.308	V M			2.514	9024	16.623	0.000	1.368	1.090	0	0	0.000	0.000
9	33.682	33.350	34.817	9065	179	50.531	0.341	V M			2.691	25705	5.835	0.000	1.476	1.070	0	0	0.000	0.000
10	35.139	34.817	37.450	2395	130	18.405	0.090	V M			2.850	94010	1.596	0.000	2.243	1.059	0	0	0.000	0.000
[Peak Table(AD2)]
# of Peaks	0
[Compound Results(Detector A)]
# of IDs	0
[Compound Results(Detector B)]
# of IDs	0
[Compound Results(AD2)]
# of IDs	0
[LC Chromatogram(Detector A-Ch1)]
Interval(msec)	500
# of Points	8401
Start Time(min)	0.000
End Time(min)	70.000
Intensity Units	mV
Intensity Multiplier	0.001
Wavelength(nm)	280
R.Time (min)	Intensity
0.00000	-65
0.00833	-65
0.01667	-27
0.02500	11
0.03333	22
0.04167	16
0.05000	-11
0.05833	-37
0.06667	-52
0.07500	-31
0.08333	-8
0.09167	3
0.10000	2
0.10833	26
0.11667	34
0.12500	20
0.13333	-14
0.14167	-6
0.15000	-44
0.15833	-78
0.16667	-92
0.17500	-97
0.18333	-97
0.19167	-74
0.20000	-44
0.20833	-38
0.21667	-31
0.22500	-25
0.23333	-20
0.24167	-26
0.25000	-31
0.25833	-45
0.26667	-32
0.27500	-4
0.28333	10
0.29167	5
0.30000	-9
0.30833	-15
0.31667	10
0.32500	2
0.33333	-47
0.34167	-82
0.35000	-60
0.35833	-31
0.36667	16
0.37500	27
0.38333	0
0.39167	-16
0.40000	-43
0.40833	-52
0.41667	-57
0.42500	-63
0.43333	-65
0.44167	-51
0.45000	-43
0.45833	-30
0.46667	-21
0.47500	-32
0.48333	-36
0.49167	-40
0.50000	-39
0.50833	-33
0.51667	-39
0.52500	-40
0.53333	-38
0.54167	-29
0.55000	-22
0.55833	-20
0.56667	-22
0.57500	-50
0.58333	-61
0.59167	-83
0.60000	-80
0.60833	-74
0.61667	-80
0.62500	-75
0.63333	-56
0.64167	-40
0.65000	-29
0.65833	-7
0.66667	30
0.67500	27
0.68333	-17
0.69167	-35
0.70000	-36
0.70833	-30
0.71667	-3
0.72500	-9
0.73333	-51
0.74167	-86
0.75000	-88
0.75833	-86
0.76667	-77
0.77500	-79
0.78333	-88
0.79167	-77
0.80000	-61
0.80833	-44
0.81667	-42
0.82500	-41
0.83333	-34
0.84167	-16
0.85000	-19
0.85833	-7
0.86667	-31
0.87500	-71
0.88333	-79
0.89167	-75
0.90000	-76
0.90833	-98
0.91667	-88
0.92500	-63
0.93333	-51
0.94167	-69
0.95000	-71
0.95833	-57
0.96667	-61
0.97500	-58
0.98333	-57
0.99167	-59
1.00000	-53
1.00833	-56
1.01667	-55
1.02500	-35
1.03333	-19
1.04167	-15
1.05000	-20
1.05833	-31
1.06667	-44
1.07500	-56
1.08333	-89
1.09167	-95
1.10000	-96
1.10833	-112
1.11667	-106
1.12500	-80
1.13333	-66
1.14167	-47
1.15000	-50
1.15833	-48
1.16667	-26
1.17500	-36
1.18333	-65
1.19167	-90
1.20000	-106
1.20833	-89
1.21667	-64
1.22500	-53
1.23333	-61
1.24167	-64
1.25000	-57
1.25833	-67
1.26667	-94
1.27500	-108
1.28333	-121
1.29167	-122
1.30000	-115
1.30833	-94
1.31667	-51
1.32500	-24
1.33333	-27
1.34167	-66
1.35000	-98
1.35833	-103
1.36667	-89
1.37500	-91
1.38333	-84
1.39167	-49
1.40000	-43
1.40833	-48
1.41667	-43
1.42500	-46
1.43333	-61
1.44167	-90
1.45000	-100
1.45833	-106
1.46667	-95
1.47500	-67
1.48333	-30
1.49167	-19
1.50000	-12
1.50833	-9
1.51667	-39
1.52500	-74
1.53333	-100
1.54167	-114
1.55000	-121
1.55833	-132
1.56667	-137
1.57500	-122
1.58333	-93
1.59167	-73
1.60000	-76
1.60833	-80
1.61667	-79
1.62500	-80
1.63333	-65
1.64167	-46
1.65000	-45
1.65833	-55
1.66667	-50
1.67500	-38
1.68333	-36
1.69167	-23
1.70000	-25
1.70833	-53
1.71667	-68
1.72500	-43
1.73333	-39
1.74167	-52
1.75000	-35
1.75833	-37
1.76667	-46
1.77500	-62
1.78333	-84
1.79167	-78
1.80000	-61
1.80833	-65
1.81667	-71
1.82500	-51
1.83333	-62
1.84167	-68
1.85000	-79
1.85833	-94
1.86667	-88
1.87500	-85
1.88333	-93
1.89167	-91
1.90000	-101
1.90833	-62
1.91667	-41
1.92500	-39
1.93333	-44
1.94167	-64
1.95000	-103
1.95833	-116
1.96667	-112
1.97500	-88
1.98333	-71
1.99167	-68
2.00000	-88
2.00833	-81
2.01667	-64
2.02500	-33
2.03333	-37
2.04167	-51
2.05000	-56
2.05833	-65
2.06667	-71
2.07500	-55
2.08333	-51
2.09167	-54
2.10000	-79
2.10833	-98
2.11667	-99
2.12500	-104
2.13333	-96
2.14167	-97
2.15000	-92
2.15833	-75
2.16667	-45
2.17500	-38
2.18333	-29
2.19167	-21
2.20000	-8
2.20833	-21
2.21667	-48
2.22500	-54
2.23333	-40
2.24167	-41
2.25000	-35
2.25833	-35
2.26667	-24
2.27500	-19
2.28333	-12
2.29167	-27
2.30000	-22
2.30833	-43
2.31667	-65
2.32500	-61
2.33333	-28
2.34167	-10
2.35000	10
2.35833	14
2.36667	-14
2.37500	-40
2.38333	-64
2.39167	-51
2.40000	-38
2.40833	-28
2.41667	-15
2.42500	-30
2.43333	-45
2.44167	-45
2.45000	-36
2.45833	-34
2.46667	-36
2.47500	-42
2.48333	-57
2.49167	-67
2.50000	-60
2.50833	-48
2.51667	-79
2.52500	-90
2.53333	-98
2.54167	-117
2.55000	-150
2.55833	-167
2.56667	-148
2.57500	-124
2.58333	-97
2.59167	-65
2.60000	-22
2.60833	16
2.61667	25
2.62500	6
2.63333	-21
2.64167	-36
2.65000	-48
2.65833	-58
2.66667	-60
2.67500	-68
2.68333	-78
2.69167	-67
2.70000	-67
2.70833	-88
2.71667	-94
2.72500	-116
2.73333	-134
2.74167	-142
2.75000	-102
2.75833	-81
2.76667	-94
2.77500	-96
2.78333	-74
2.79167	-54
2.80000	-36
2.80833	-42
2.81667	-63
2.82500	-71
2.83333	-70
2.84167	-70
2.85000	-93
2.85833	-97
2.86667	-85
2.87500	-104
2.88333	-109
2.89167	-98
2.90000	-69
2.90833	-86
2.91667	-86
2.92500	-77
2.93333	-74
2.94167	-51
2.95000	-41
2.95833	-50
2.96667	-65
2.97500	-88
2.98333	-87
2.99167	-94
3.00000	-87
3.00833	-73
3.01667	-83
3.02500	-96
3.03333	-98
3.04167	-93
3.05000	-87
3.05833	-87
3.06667	-72
3.07500	-43
3.08333	-36
3.09167	-64
3.10000	-87
3.10833	-80
3.11667	-69
3.12500	-51
3.13333	-19
3.14167	-14
3.15000	-33
3.15833	-64
3.16667	-58
3.17500	-42
3.18333	-45
3.19167	-52
3.20000	-59
3.20833	-86
3.21667	-93
3.22500	-82
3.23333	-73
3.24167	-85
3.25000	-100
3.25833	-98
3.26667	-78
3.27500	-85
3.28333	-107
3.29167	-116
3.30000	-105
3.30833	-103
3.31667	-99
3.32500	-85
3.33333	-81
3.34167	-92
3.35000	-90
3.35833	-93
3.36667	-132
3.37500	-147
3.38333	-118
3.39167	-113
3.40000	-110
3.40833	-120
3.41667	-113
3.42500	-71
3.43333	-42
3.44167	-46
3.45000	-35
3.45833	-48
3.46667	-69
3.47500	-95
3.48333	-108
3.49167	-112
3.50000	-107
3.50833	-95
3.51667	-101
3.52500	-117
3.53333	-134
3.54167	-133
3.55000	-118
3.55833	-136
3.56667	-145
3.57500	-150
3.58333	-151
3.59167	-130
3.60000	-112
3.60833	-96
3.61667	-65
3.62500	-75
3.63333	-121
3.64167	-159
3.65000	-212
3.65833	-241
3.66667	-238
3.67500	-217
3.68333	-188
3.69167	-152
3.70000	-122
3.70833	-97
3.71667	-62
3.72500	-47
3.73333	-53
3.74167	-69
3.75000	-75
3.75833	-83
3.76667	-98
3.77500	-114
3.78333	-131
3.79167	-143
3.80000	-125
3.80833	-107
3.81667	-85
3.82500	-79
3.83333	-88
3.84167	-91
3.85000	-106
3.85833	-121
3.86667	-131
3.87500	-131
3.88333	-147
3.89167	-155
3.90000	-149
3.90833	-156
3.91667	-148
3.92500	-128
3.93333	-146
3.94167	-175
3.95000	-175
3.95833	-184
3.96667	-187
3.97500	-143
3.98333	-88
3.99167	-66
4.00000	-56
4.00833	-64
4.01667	-77
4.02500	-68
4.03333	-39
4.04167	-23
4.05000	-14
4.05833	-13
4.06667	-16
4.07500	-17
4.08333	-30
4.09167	-65
4.10000	-97
4.10833	-103
4.11667	-95
4.12500	-90
4.13333	-103
4.14167	-118
4.15000	-132
4.15833	-129
4.16667	-93
4.17500	-71
4.18333	-106
4.19167	-129
4.20000	-136
4.20833	-143
4.21667	-149
4.22500	-168
4.23333	-149
4.24167	-142
4.25000	-123
4.25833	-118
4.26667	-118
4.27500	-112
4.28333	-89
4.29167	-54
4.30000	-52
4.30833	-58
4.31667	-63
4.32500	-71
4.33333	-67
4.34167	-68
4.35000	-72
4.35833	-94
4.36667	-83
4.37500	-95
4.38333	-101
4.39167	-105
4.40000	-104
4.40833	-100
4.41667	-105
4.42500	-122
4.43333	-132
4.44167	-116
4.45000	-72
4.45833	-60
4.46667	-68
4.47500	-89
4.48333	-113
4.49167	-114
4.50000	-91
4.50833	-90
4.51667	-126
4.52500	-156
4.53333	-133
4.54167	-124
4.55000	-128
4.55833	-123
4.56667	-111
4.57500	-102
4.58333	-103
4.59167	-120
4.60000	-133
4.60833	-130
4.61667	-126
4.62500	-99
4.63333	-89
4.64167	-73
4.65000	-66
4.65833	-58
4.66667	-58
4.67500	-87
4.68333	-127
4.69167	-140
4.70000	-142
4.70833	-148
4.71667	-139
4.72500	-111
4.73333	-96
4.74167	-81
4.75000	-80
4.75833	-87
4.76667	-98
4.77500	-101
4.78333	-123
4.79167	-134
4.80000	-137
4.80833	-121
4.81667	-105
4.82500	-99
4.83333	-112
4.84167	-122
4.85000	-118
4.85833	-131
4.86667	-123
4.87500	-97
4.88333	-86
4.89167	-92
4.90000	-93
4.90833	-118
4.91667	-148
4.92500	-168
4.93333	-177
4.94167	-147
4.95000	-103
4.95833	-78
4.96667	-56
4.97500	-62
4.98333	-52
4.99167	-55
5.00000	-64
5.00833	-67
5.01667	-77
5.02500	-87
5.03333	-90
5.04167	-93
5.05000	-97
5.05833	-82
5.06667	-76
5.07500	-72
5.08333	-69
5.09167	-77
5.10000	-66
5.10833	-67
5.11667	-75
5.12500	-63
5.13333	-36
5.14167	-35
5.15000	-60
5.15833	-89
5.16667	-100
5.17500	-90
5.18333	-64
5.19167	-44
5.20000	-28
5.20833	-56
5.21667	-83
5.22500	-99
5.23333	-96
5.24167	-97
5.25000	-69
5.25833	-83
5.26667	-117
5.27500	-131
5.28333	-133
5.29167	-127
5.30000	-129
5.30833	-136
5.31667	-132
5.32500	-122
5.33333	-109
5.34167	-118
5.35000	-131
5.35833	-115
5.36667	-137
5.37500	-164
5.38333	-155
5.39167	-143
5.40000	-140
5.40833	-144
5.41667	-124
5.42500	-95
5.43333	-92
5.44167	-115
5.45000	-108
5.45833	-59
5.46667	-53
5.47500	-81
5.48333	-123
5.49167	-146
5.50000	-150
5.50833	-135
5.51667	-133
5.52500	-124
5.53333	-108
5.54167	-94
5.55000	-97
5.55833	-104
5.56667	-112
5.57500	-99
5.58333	-91
5.59167	-86
5.60000	-76
5.60833	-44
5.61667	-26
5.62500	-34
5.63333	-39
5.64167	-33
5.65000	-41
5.65833	-71
5.66667	-109
5.67500	-137
5.68333	-134
5.69167	-114
5.70000	-91
5.70833	-77
5.71667	-61
5.72500	-63
5.73333	-91
5.74167	-128
5.75000	-140
5.75833	-115
5.76667	-122
5.77500	-153
5.78333	-142
5.79167	-115
5.80000	-103
5.80833	-97
5.81667	-89
5.82500	-48
5.83333	-45
5.84167	-97
5.85000	-128
5.85833	-129
5.86667	-81
5.87500	-63
5.88333	-68
5.89167	-55
5.90000	-55
5.90833	-54
5.91667	-62
5.92500	-85
5.93333	-111
5.94167	-134
5.95000	-133
5.95833	-123
5.96667	-95
5.97500	-68
5.98333	-83
5.99167	-108
6.00000	-104
6.00833	-93
6.01667	-78
6.02500	-64
6.03333	-38
6.04167	-35
6.05000	-33
6.05833	-38
6.06667	-61
6.07500	-82
6.08333	-84
6.09167	-73
6.10000	-29
6.10833	-18
6.11667	-11
6.12500	-16
6.13333	-42
6.14167	-48
6.15000	-94
6.15833	-162
6.16667	-169
6.17500	-134
6.18333	-93
6.19167	-46
6.20000	-44
6.20833	-47
6.21667	-25
6.22500	-24
6.23333	-30
6.24167	-37
6.25000	-45
6.25833	-50
6.26667	-39
6.27500	-25
6.28333	-46
6.29167	-76
6.30000	-109
6.30833	-113
6.31667	-107
6.32500	-108
6.33333	-124
6.34167	-141
6.35000	-120
6.35833	-87
6.36667	-67
6.37500	-67
6.38333	-54
6.39167	-61
6.40000	-79
6.40833	-58
6.41667	-33
6.42500	-17
6.43333	-22
6.44167	-65
6.45000	-86
6.45833	-92
6.46667	-131
6.47500	-157
6.48333	-156
6.49167	-132
6.50000	-104
6.50833	-88
6.51667	-53
6.52500	-49
6.53333	-63
6.54167	-70
6.55000	-100
6.55833	-126
6.56667	-135
6.57500	-111
6.58333	-91
6.59167	-76
6.60000	-44
6.60833	-17
6.61667	-11
6.62500	-29
6.63333	-53
6.64167	-81
6.65000	-92
6.65833	-73
6.66667	-62
6.67500	-81
6.68333	-96
6.69167	-120
6.70000	-118
6.70833	-111
6.71667	-92
6.72500	-93
6.73333	-108
6.74167	-105
6.75000	-97
6.75833	-103
6.76667	-106
6.77500	-79
6.78333	-83
6.79167	-86
6.80000	-69
6.80833	-73
6.81667	-85
6.82500	-86
6.83333	-101
6.84167	-87
6.85000	-66
6.85833	-75
6.86667	-91
6.87500	-99
6.88333	-92
6.89167	-83
6.90000	-67
6.90833	-66
6.91667	-72
6.92500	-73
6.93333	-60
6.94167	-34
6.95000	-49
6.95833	-73
6.96667	-83
6.97500	-83
6.98333	-63
6.99167	-61
7.00000	-36
7.00833	-20
7.01667	-30
7.02500	-47
7.03333	-67
7.04167	-81
7.05000	-77
7.05833	-81
7.06667	-87
7.07500	-84
7.08333	-79
7.09167	-89
7.10000	-110
7.10833	-130
7.11667	-119
7.12500	-122
7.13333	-115
7.14167	-96
7.15000	-112
7.15833	-133
7.16667	-138
7.17500	-168
7.18333	-165
7.19167	-135
7.20000	-115
7.20833	-130
7.21667	-145
7.22500	-141
7.23333	-156
7.24167	-138
7.25000	-131
7.25833	-131
7.26667	-139
7.27500	-121
7.28333	-92
7.29167	-56
7.30000	-33
7.30833	-23
7.31667	-25
7.32500	-52
7.33333	-96
7.34167	-104
7.35000	-125
7.35833	-122
7.36667	-130
7.37500	-142
7.38333	-146
7.39167	-155
7.40000	-146
7.40833	-143
7.41667	-131
7.42500	-135
7.43333	-133
7.44167	-131
7.45000	-105
7.45833	-73
7.46667	-53
7.47500	-72
7.48333	-87
7.49167	-82
7.50000	-92
7.50833	-89
7.51667	-81
7.52500	-78
7.53333	-68
7.54167	-68
7.55000	-71
7.55833	-84
7.56667	-94
7.57500	-92
7.58333	-78
7.59167	-67
7.60000	-48
7.60833	-69
7.61667	-97
7.62500	-108
7.63333	-85
7.64167	-52
7.65000	-51
7.65833	-53
7.66667	-33
7.67500	-70
7.68333	-116
7.69167	-118
7.70000	-78
7.70833	-58
7.71667	-42
7.72500	-37
7.73333	-69
7.74167	-74
7.75000	-67
7.75833	-64
7.76667	-94
7.77500	-106
7.78333	-94
7.79167	-92
7.80000	-114
7.80833	-120
7.81667	-105
7.82500	-116
7.83333	-120
7.84167	-116
7.85000	-124
7.85833	-125
7.86667	-120
7.87500	-111
7.88333	-110
7.89167	-106
7.90000	-137
7.90833	-162
7.91667	-163
7.92500	-149
7.93333	-125
7.94167	-96
7.95000	-66
7.95833	-71
7.96667	-81
7.97500	-98
7.98333	-79
7.99167	-56
8.00000	-61
8.00833	-73
8.01667	-84
8.02500	-78
8.03333	-81
8.04167	-86
8.05000	-84
8.05833	-92
8.06667	-97
8.07500	-92
8.08333	-101
8.09167	-139
8.10000	-149
8.10833	-157
8.11667	-153
8.12500	-134
8.13333	-90
8.14167	-57
8.15000	-54
8.15833	-71
8.16667	-87
8.17500	-90
8.18333	-68
8.19167	-58
8.20000	-73
8.20833	-91
8.21667	-105
8.22500	-100
8.23333	-107
8.24167	-111
8.25000	-142
8.25833	-150
8.26667	-130
8.27500	-118
8.28333	-113
8.29167	-130
8.30000	-144
8.30833	-138
8.31667	-137
8.32500	-150
8.33333	-145
8.34167	-132
8.35000	-108
8.35833	-118
8.36667	-132
8.37500	-144
8.38333	-169
8.39167	-178
8.40000	-175
8.40833	-168
8.41667	-170
8.42500	-190
8.43333	-200
8.44167	-195
8.45000	-169
8.45833	-154
8.46667	-143
8.47500	-122
8.48333	-101
8.49167	-100
8.50000	-107
8.50833	-123
8.51667	-110
8.52500	-91
8.53333	-126
8.54167	-179
8.55000	-181
8.55833	-157
8.56667	-123
8.57500	-91
8.58333	-92
8.59167	-109
8.60000	-152
8.60833	-173
8.61667	-158
8.62500	-158
8.63333	-161
8.64167	-174
8.65000	-154
8.65833	-142
8.66667	-135
8.67500	-138
8.68333	-115
8.69167	-108
8.70000	-110
8.70833	-117
8.71667	-105
8.72500	-105
8.73333	-111
8.74167	-107
8.75000	-111
8.75833	-155
8.76667	-167
8.77500	-184
8.78333	-204
8.79167	-211
8.80000	-175
8.80833	-144
8.81667	-148
8.82500	-159
8.83333	-163
8.84167	-168
8.85000	-171
8.85833	-143
8.86667	-106
8.87500	-91
8.88333	-114
8.89167	-103
8.90000	-106
8.90833	-110
8.91667	-124
8.92500	-138
8.93333	-129
8.94167	-106
8.95000	-79
8.95833	-80
8.96667	-98
8.97500	-100
8.98333	-107
8.99167	-114
9.00000	-122
9.00833	-99
9.01667	-86
9.02500	-99
9.03333	-120
9.04167	-128
9.05000	-128
9.05833	-144
9.06667	-165
9.07500	-158
9.08333	-113
9.09167	-96
9.10000	-78
9.10833	-73
9.11667	-92
9.12500	-122
9.13333	-132
9.14167	-119
9.15000	-133
9.15833	-153
9.16667	-131
9.17500	-111
9.18333	-95
9.19167	-95
9.20000	-115
9.20833	-137
9.21667	-165
9.22500	-161
9.23333	-134
9.24167	-106
9.25000	-96
9.25833	-93
9.26667	-100
9.27500	-88
9.28333	-77
9.29167	-86
9.30000	-114
9.30833	-147
9.31667	-147
9.32500	-142
9.33333	-147
9.34167	-122
9.35000	-127
9.35833	-118
9.36667	-94
9.37500	-118
9.38333	-110
9.39167	-93
9.40000	-87
9.40833	-85
9.41667	-81
9.42500	-92
9.43333	-104
9.44167	-109
9.45000	-71
9.45833	-64
9.46667	-97
9.47500	-111
9.48333	-99
9.49167	-97
9.50000	-110
9.50833	-125
9.51667	-144
9.52500	-185
9.53333	-219
9.54167	-217
9.55000	-187
9.55833	-152
9.56667	-125
9.57500	-131
9.58333	-142
9.59167	-156
9.60000	-155
9.60833	-182
9.61667	-190
9.62500	-180
9.63333	-135
9.64167	-96
9.65000	-100
9.65833	-133
9.66667	-162
9.67500	-168
9.68333	-152
9.69167	-153
9.70000	-152
9.70833	-126
9.71667	-112
9.72500	-105
9.73333	-124
9.74167	-162
9.75000	-171
9.75833	-166
9.76667	-164
9.77500	-161
9.78333	-140
9.79167	-127
9.80000	-111
9.80833	-105
9.81667	-111
9.82500	-135
9.83333	-145
9.84167	-109
9.85000	-100
9.85833	-105
9.86667	-95
9.87500	-83
9.88333	-68
9.89167	-76
9.90000	-93
9.90833	-114
9.91667	-128
9.92500	-138
9.93333	-148
9.94167	-158
9.95000	-158
9.95833	-154
9.96667	-163
9.97500	-173
9.98333	-173
9.99167	-149
10.00000	-172
10.00833	-174
10.01667	-149
10.02500	-152
10.03333	-160
10.04167	-131
10.05000	-99
10.05833	-88
10.06667	-85
10.07500	-81
10.08333	-94
10.09167	-108
10.10000	-125
10.10833	-146
10.11667	-134
10.12500	-116
10.13333	-93
10.14167	-101
10.15000	-143
10.15833	-172
10.16667	-173
10.17500	-151
10.18333	-134
10.19167	-100
10.20000	-89
10.20833	-122
10.21667	-160
10.22500	-164
10.23333	-161
10.24167	-154
10.25000	-140
10.25833	-121
10.26667	-93
10.27500	-65
10.28333	-49
10.29167	-74
10.30000	-114
10.30833	-141
10.31667	-172
10.32500	-193
10.33333	-202
10.34167	-191
10.35000	-188
10.35833	-186
10.36667	-173
10.37500	-162
10.38333	-173
10.39167	-168
10.40000	-163
10.40833	-178
10.41667	-173
10.42500	-187
10.43333	-178
10.44167	-156
10.45000	-169
10.45833	-181
10.46667	-180
10.47500	-185
10.48333	-171
10.49167	-162
10.50000	-150
10.50833	-133
10.51667	-127
10.52500	-137
10.53333	-149
10.54167	-163
10.55000	-169
10.55833	-182
10.56667	-173
10.57500	-166
10.58333	-187
10.59167	-224
10.60000	-253
10.60833	-245
10.61667	-241
10.62500	-228
10.63333	-218
10.64167	-210
10.65000	-180
10.65833	-138
10.66667	-120
10.67500	-107
10.68333	-108
10.69167	-119
10.70000	-108
10.70833	-129
10.71667	-137
10.72500	-148
10.73333	-177
10.74167	-222
10.75000	-248
10.75833	-251
10.76667	-215
10.77500	-183
10.78333	-186
10.79167	-221
10.80000	-252
10.80833	-253
10.81667	-253
10.82500	-221
10.83333	-203
10.84167	-172
10.85000	-152
10.85833	-139
10.86667	-157
10.87500	-179
10.88333	-217
10.89167	-227
10.90000	-207
10.90833	-184
10.91667	-194
10.92500	-197
10.93333	-173
10.94167	-151
10.95000	-146
10.95833	-170
10.96667	-184
10.97500	-198
10.98333	-205
10.99167	-187
11.00000	-170
11.00833	-182
11.01667	-204
11.02500	-218
11.03333	-217
11.04167	-216
11.05000	-197
11.05833	-167
11.06667	-164
11.07500	-166
11.08333	-207
11.09167	-240
11.10000	-233
11.10833	-189
11.11667	-141
11.12500	-126
11.13333	-105
11.14167	-83
11.15000	-73
11.15833	-101
11.16667	-115
11.17500	-129
11.18333	-134
11.19167	-168
11.20000	-198
11.20833	-222
11.21667	-238
11.22500	-244
11.23333	-240
11.24167	-217
11.25000	-217
11.25833	-223
11.26667	-207
11.27500	-221
11.28333	-217
11.29167	-175
11.30000	-144
11.30833	-133
11.31667	-145
11.32500	-170
11.33333	-181
11.34167	-165
11.35000	-151
11.35833	-155
11.36667	-191
11.37500	-193
11.38333	-173
11.39167	-172
11.40000	-154
11.40833	-145
11.41667	-154
11.42500	-169
11.43333	-162
11.44167	-164
11.45000	-183
11.45833	-200
11.46667	-215
11.47500	-234
11.48333	-245
11.49167	-235
11.50000	-216
11.50833	-208
11.51667	-222
11.52500	-224
11.53333	-200
11.54167	-179
11.55000	-147
11.55833	-138
11.56667	-152
11.57500	-173
11.58333	-191
11.59167	-231
11.60000	-225
11.60833	-199
11.61667	-199
11.62500	-218
11.63333	-209
11.64167	-195
11.65000	-200
11.65833	-179
11.66667	-178
11.67500	-206
11.68333	-224
11.69167	-240
11.70000	-222
11.70833	-195
11.71667	-160
11.72500	-148
11.73333	-145
11.74167	-141
11.75000	-154
11.75833	-157
11.76667	-142
11.77500	-153
11.78333	-171
11.79167	-157
11.80000	-141
11.80833	-128
11.81667	-123
11.82500	-136
11.83333	-157
11.84167	-179
11.85000	-186
11.85833	-209
11.86667	-220
11.87500	-208
11.88333	-211
11.89167	-211
11.90000	-200
11.90833	-189
11.91667	-166
11.92500	-167
11.93333	-183
11.94167	-209
11.95000	-226
11.95833	-226
11.96667	-208
11.97500	-216
11.98333	-219
11.99167	-215
12.00000	-190
12.00833	-183
12.01667	-192
12.02500	-187
12.03333	-178
12.04167	-156
12.05000	-126
12.05833	-106
12.06667	-126
12.07500	-127
12.08333	-119
12.09167	-127
12.10000	-125
12.10833	-133
12.11667	-166
12.12500	-210
12.13333	-250
12.14167	-237
12.15000	-212
12.15833	-205
12.16667	-197
12.17500	-196
12.18333	-201
12.19167	-190
12.20000	-186
12.20833	-183
12.21667	-162
12.22500	-148
12.23333	-173
12.24167	-181
12.25000	-178
12.25833	-167
12.26667	-180
12.27500	-182
12.28333	-167
12.29167	-189
12.30000	-206
12.30833	-219
12.31667	-219
12.32500	-216
12.33333	-214
12.34167	-210
12.35000	-231
12.35833	-232
12.36667	-214
12.37500	-198
12.38333	-179
12.39167	-168
12.40000	-161
12.40833	-153
12.41667	-164
12.42500	-174
12.43333	-183
12.44167	-198
12.45000	-195
12.45833	-181
12.46667	-163
12.47500	-155
12.48333	-133
12.49167	-151
12.50000	-157
12.50833	-165
12.51667	-180
12.52500	-190
12.53333	-186
12.54167	-153
12.55000	-145
12.55833	-150
12.56667	-153
12.57500	-139
12.58333	-130
12.59167	-135
12.60000	-154
12.60833	-160
12.61667	-166
12.62500	-200
12.63333	-220
12.64167	-236
12.65000	-222
12.65833	-194
12.66667	-180
12.67500	-191
12.68333	-205
12.69167	-215
12.70000	-195
12.70833	-197
12.71667	-228
12.72500	-225
12.73333	-210
12.74167	-222
12.75000	-204
12.75833	-202
12.76667	-210
12.77500	-223
12.78333	-244
12.79167	-252
12.80000	-286
12.80833	-294
12.81667	-276
12.82500	-251
12.83333	-214
12.84167	-212
12.85000	-232
12.85833	-220
12.86667	-198
12.87500	-169
12.88333	-154
12.89167	-160
12.90000	-166
12.90833	-171
12.91667	-175
12.92500	-181
12.93333	-177
12.94167	-178
12.95000	-184
12.95833	-163
12.96667	-169
12.97500	-165
12.98333	-155
12.99167	-149
13.00000	-160
13.00833	-183
13.01667	-205
13.02500	-220
13.03333	-200
13.04167	-150
13.05000	-110
13.05833	-115
13.06667	-134
13.07500	-144
13.08333	-151
13.09167	-138
13.10000	-128
13.10833	-118
13.11667	-117
13.12500	-143
13.13333	-159
13.14167	-175
13.15000	-163
13.15833	-180
13.16667	-217
13.17500	-227
13.18333	-215
13.19167	-195
13.20000	-165
13.20833	-144
13.21667	-150
13.22500	-172
13.23333	-190
13.24167	-188
13.25000	-183
13.25833	-180
13.26667	-171
13.27500	-159
13.28333	-156
13.29167	-161
13.30000	-186
13.30833	-189
13.31667	-198
13.32500	-193
13.33333	-195
13.34167	-190
13.35000	-191
13.35833	-227
13.36667	-246
13.37500	-230
13.38333	-202
13.39167	-183
13.40000	-169
13.40833	-151
13.41667	-142
13.42500	-161
13.43333	-169
13.44167	-161
13.45000	-166
13.45833	-176
13.46667	-174
13.47500	-193
13.48333	-218
13.49167	-212
13.50000	-198
13.50833	-156
13.51667	-131
13.52500	-136
13.53333	-163
13.54167	-163
13.55000	-200
13.55833	-225
13.56667	-229
13.57500	-232
13.58333	-239
13.59167	-235
13.60000	-219
13.60833	-229
13.61667	-239
13.62500	-271
13.63333	-276
13.64167	-271
13.65000	-247
13.65833	-256
13.66667	-279
13.67500	-272
13.68333	-243
13.69167	-234
13.70000	-228
13.70833	-218
13.71667	-231
13.72500	-277
13.73333	-281
13.74167	-248
13.75000	-233
13.75833	-222
13.76667	-229
13.77500	-242
13.78333	-235
13.79167	-223
13.80000	-208
13.80833	-188
13.81667	-202
13.82500	-231
13.83333	-247
13.84167	-237
13.85000	-210
13.85833	-172
13.86667	-154
13.87500	-133
13.88333	-128
13.89167	-154
13.90000	-194
13.90833	-221
13.91667	-223
13.92500	-218
13.93333	-214
13.94167	-221
13.95000	-238
13.95833	-227
13.96667	-217
13.97500	-242
13.98333	-253
13.99167	-266
14.00000	-293
14.00833	-281
14.01667	-270
14.02500	-248
14.03333	-228
14.04167	-188
14.05000	-191
14.05833	-223
14.06667	-222
14.07500	-215
14.08333	-246
14.09167	-260
14.10000	-252
14.10833	-248
14.11667	-232
14.12500	-239
14.13333	-249
14.14167	-239
14.15000	-239
14.15833	-240
14.16667	-249
14.17500	-256
14.18333	-275
14.19167	-286
14.20000	-271
14.20833	-250
14.21667	-247
14.22500	-258
14.23333	-249
14.24167	-218
14.25000	-208
14.25833	-192
14.26667	-183
14.27500	-186
14.28333	-194
14.29167	-200
14.30000	-198
14.30833	-207
14.31667	-210
[truncated: 23,502 more rows]

## Sheet: Fig1a_pH6.9
Column1	Column2	Column3	Column4	Column5	Column6	Column7	Column8	Column9	Column10	Column11	Column12	Column13	Column14	Column15	Column16	Column17	Column18	Column19	Column20	Column21
[Header]
Application Name	LabSolutions
Version	5.42 SP3
Data File Name	C:\LabSolutions\Data\Soumya\200527MatripHGGMp012.lcd
Output Date	8/12/2025
Output Time	3:25:22 PM
[File Information]
Type	Data File
Generated	5/29/2020 7:04:11 AM
Generated by	System Administrator
Modified	5/29/2020 7:22:51 PM
Modified by	System Administrator
[Sample Information]
Operator Name	System Administrator
Acquired	5/29/2020 7:04:32 AM
Sample Type	0:Unknown
Level	0
Sample Name	200527MatripHGGMp
Sample ID	200527MatripHGGMp012
ISTD Amount1	1
ISTD Amount2	1
ISTD Amount3	1
ISTD Amount4	1
ISTD Amount5	1
ISTD Amount6	1
ISTD Amount7	1
ISTD Amount8	1
ISTD Amount9	1
ISTD Amount10	1
ISTD Amount11	1
ISTD Amount12	1
ISTD Amount13	1
ISTD Amount14	1
ISTD Amount15	1
ISTD Amount16	1
ISTD Amount17	1
ISTD Amount18	1
ISTD Amount19	1
ISTD Amount20	1
ISTD Amount21	1
ISTD Amount22	1
ISTD Amount23	1
ISTD Amount24	1
ISTD Amount25	1
ISTD Amount26	1
ISTD Amount27	1
ISTD Amount28	1
ISTD Amount29	1
ISTD Amount30	1
ISTD Amount31	1
ISTD Amount32	1
Sample Amount	1
Dilution Factor	1
Vial#	12
Injection Volume	5
[Original Files]
Data File	C:\LabSolutions\Data\Soumya\200527MatripHGGMp012.lcd
Method File	C:\LabSolutions\Data\Project1\SJ SAX grad 200mM_1M NaCl 380.lcm
Batch File	C:\LabSolutions\Data\200527MatripHGGMp.lcb
Report Format File	C:\LabSolutions\Data\Project1\test2.lsr
[File Description]
6.9 GGMp
[Configuration]
Instrument Name	HPLC
Instrument #	4
Line #	1
# of Detectors	3
Detector ID	Detector A	Detector B	AD2
Detector Name	Detector A	Detector B	AD2
# of Channels	1	1	1
[Peak Table(Detector A)]
# of Peaks	110
Peak#	R.Time	I.Time	F.Time	Area	Height	A/H	Conc.	Mark	ID#	Name	k'	Plate #	Plate Ht.	Tailing	Resolution	Sep.Factor	Area Ratio	Height Ratio	Conc. %	Norm Conc.
1	4.176	4.092	4.300	1114	137	8.128	0.000	V			0.000	6960	21.552	0.000	0.000	0.000	0	0	0.000	0.000
2	5.089	5.025	5.283	1545	167	9.253	0.000	V			0.219	1445	103.783	0.000	2.483	0.000	0	0	0.000	0.000
3	7.915	7.883	8.050	1004	172	5.836	0.000	V			0.895	14277	10.506	0.000	7.059	4.094	0	0	0.000	0.000
4	8.122	8.050	8.250	1326	180	7.350	0.000	V			0.945	27855	5.385	0.000	0.905	1.056	0	0	0.000	0.000
5	10.794	10.692	10.917	1071	116	9.237	0.000				1.585	8418	17.819	0.000	8.031	1.677	0	0	0.000	0.000
6	13.719	13.658	13.783	1008	216	4.672	0.000	V			2.285	177597	0.845	0.000	9.737	1.442	0	0	0.000	0.000
7	14.180	14.025	14.208	1112	145	7.661	0.000	V			2.395	14055	10.672	0.000	1.514	1.048	0	0	0.000	0.000
8	14.558	14.458	14.650	1085	149	7.278	0.000	V			2.486	78432	1.912	0.000	1.103	1.038	0	0	0.000	0.000
9	15.160	15.067	15.358	1641	179	9.184	0.000	V			2.630	14171	10.585	0.000	1.677	1.058	0	0	0.000	0.000
10	17.743	17.642	17.817	1095	145	7.547	0.000	V			3.249	81857	1.832	0.000	6.822	1.235	0	0	0.000	0.000
11	18.461	18.300	18.508	1055	123	8.555	0.000	V			3.421	52495	2.857	0.000	2.517	1.053	0	0	0.000	0.000
12	18.604	18.508	18.708	1122	122	9.160	0.000	V			3.455	57265	2.619	0.000	0.450	1.010	0	0	0.000	0.000
13	23.027	22.967	23.175	1213	163	7.424	0.000	V			4.514	82027	1.829	0.000	13.985	1.307	0	0	0.000	0.000
14	23.322	23.225	23.392	1289	166	7.767	0.000	V			4.585	87960	1.705	0.000	0.929	1.016	0	0	0.000	0.000
15	23.805	23.750	23.925	1435	200	7.171	0.000	V			4.700	95043	1.578	0.000	1.549	1.025	0	0	0.000	0.000
16	24.365	24.283	24.400	1063	231	4.607	0.000	V			4.834	649848	0.231	0.000	2.607	1.029	0	0	0.000	0.000
17	25.746	25.650	25.800	1172	174	6.748	0.000	V			5.165	123087	1.219	0.000	6.661	1.068	0	0	0.000	0.000
18	26.160	26.125	26.300	1315	212	6.204	0.000	V			5.264	512167	0.293	0.000	1.886	1.019	0	0	0.000	0.000
19	27.823	27.775	27.958	1142	156	7.326	0.000	V			5.662	284505	0.527	0.000	9.371	1.076	0	0	0.000	0.000
20	28.152	28.067	28.283	1176	132	8.887	0.000	V			5.741	220601	0.680	0.000	1.466	1.014	0	0	0.000	0.000
21	28.402	28.283	28.442	1100	162	6.771	0.000				5.801	317733	0.472	0.000	1.137	1.010	0	0	0.000	0.000
22	28.640	28.517	28.742	1553	181	8.584	0.000	V			5.858	14672	10.224	0.000	0.414	1.010	0	0	0.000	0.000
23	29.094	29.008	29.142	1007	229	4.400	0.000	V			5.967	1053173	0.142	0.000	0.857	1.019	0	0	0.000	0.000
24	30.231	30.133	30.317	1428	177	8.057	0.000	V			6.239	155830	0.963	0.000	5.420	1.046	0	0	0.000	0.000
25	31.003	30.933	31.083	1627	217	7.501	0.000	V			6.424	63618	2.358	0.000	1.933	1.030	0	0	0.000	0.000
26	31.353	31.258	31.408	1691	229	7.389	0.000	V			6.508	90435	1.659	0.000	0.771	1.013	0	0	0.000	0.000
27	31.467	31.408	31.558	1469	215	6.843	0.000	V			6.535	164553	0.912	0.000	0.312	1.004	0	0	0.000	0.000
28	31.824	31.733	31.867	1248	200	6.236	0.000	V			6.620	86943	1.725	0.000	0.963	1.013	0	0	0.000	0.000
29	32.069	31.933	32.133	1742	189	9.209	0.000	V			6.679	270003	0.556	0.000	0.722	1.009	0	0	0.000	0.000
30	32.276	32.183	32.325	1328	222	5.985	0.000	V			6.729	186424	0.805	0.000	0.760	1.007	0	0	0.000	0.000
31	32.419	32.325	32.458	1190	181	6.579	0.000	V			6.763	108259	1.386	0.000	0.411	1.005	0	0	0.000	0.000
32	32.787	32.717	32.817	1187	252	4.701	0.000	V			6.851	389220	0.385	0.000	1.220	1.013	0	0	0.000	0.000
33	33.028	32.967	33.058	1130	233	4.847	0.000	V			6.909	196956	0.762	0.000	0.947	1.008	0	0	0.000	0.000
34	33.165	33.058	33.208	1819	261	6.957	0.000	V			6.941	210752	0.712	0.000	0.466	1.005	0	0	0.000	0.000
35	33.477	33.417	33.617	1882	192	9.816	0.000	V			7.016	113409	1.323	0.000	0.910	1.011	0	0	0.000	0.000
36	33.740	33.617	33.817	1938	228	8.484	0.000	V			7.079	409167	0.367	0.000	0.863	1.009	0	0	0.000	0.000
37	33.941	33.900	34.042	1555	249	6.242	0.000	V			7.127	760976	0.197	0.000	1.101	1.007	0	0	0.000	0.000
38	34.169	34.042	34.325	3218	254	12.666	0.000	V			7.182	78940	1.900	0.000	0.708	1.008	0	0	0.000	0.000
39	34.550	34.517	34.608	1085	240	4.519	0.000	V			7.273	540477	0.278	0.000	1.131	1.013	0	0	0.000	0.000
40	34.645	34.608	34.725	1501	239	6.279	0.000	V			7.296	263237	0.570	0.000	0.414	1.003	0	0	0.000	0.000
41	34.842	34.725	34.900	1987	216	9.218	0.000	V			7.343	86528	1.734	0.000	0.529	1.006	0	0	0.000	0.000
42	34.973	34.900	35.008	1456	268	5.443	0.000	V			7.374	214307	0.700	0.000	0.338	1.004	0	0	0.000	0.000
43	35.296	35.242	35.367	1709	261	6.543	0.000	V			7.452	221852	0.676	0.000	1.076	1.011	0	0	0.000	0.000
44	35.433	35.367	35.508	1882	258	7.295	0.000	V			7.484	134553	1.115	0.000	0.397	1.004	0	0	0.000	0.000
45	35.607	35.542	35.658	1415	239	5.932	0.000	V			7.526	86600	1.732	0.000	0.399	1.006	0	0	0.000	0.000
46	35.712	35.658	35.767	1490	297	5.011	0.000	V			7.551	516135	0.291	0.000	0.308	1.003	0	0	0.000	0.000
47	35.808	35.767	35.908	1905	253	7.525	0.000	V			7.574	122988	1.220	0.000	0.316	1.003	0	0	0.000	0.000
48	35.917	35.908	36.008	1098	206	5.324	0.000	V			7.600	12135	12.360	0.000	0.127	1.003	0	0	0.000	0.000
49	36.168	36.133	36.225	1199	244	4.920	0.000	V			7.661	121333	1.236	0.000	0.293	1.008	0	0	0.000	0.000
50	36.588	36.525	36.625	1434	289	4.966	0.000	V			7.761	98471	1.523	0.000	0.952	1.013	0	0	0.000	0.000
51	36.675	36.625	36.708	1100	246	4.469	0.000	V			7.782	305578	0.491	0.000	0.239	1.003	0	0	0.000	0.000
52	36.832	36.767	36.900	1595	257	6.207	0.000	V			7.820	324622	0.462	0.000	0.599	1.005	0	0	0.000	0.000
53	37.012	36.975	37.067	1194	279	4.274	0.000	V			7.863	591067	0.254	0.000	0.795	1.005	0	0	0.000	0.000
54	37.173	37.117	37.233	1111	226	4.910	0.000	V			7.901	690284	0.217	0.000	0.867	1.005	0	0	0.000	0.000
55	37.379	37.325	37.450	1499	234	6.407	0.000	V			7.950	147127	1.020	0.000	0.725	1.006	0	0	0.000	0.000
56	37.596	37.475	37.625	1746	230	7.593	0.000	V			8.002	281678	0.533	0.000	0.644	1.007	0	0	0.000	0.000
57	37.719	37.625	37.742	1235	220	5.601	0.000	V			8.032	196315	0.764	0.000	0.393	1.004	0	0	0.000	0.000
58	37.816	37.742	37.875	1687	239	7.052	0.000	V			8.055	126241	1.188	0.000	0.255	1.003	0	0	0.000	0.000
59	38.035	37.933	38.117	2191	262	8.358	0.000	V			8.107	191455	0.783	0.000	0.564	1.006	0	0	0.000	0.000
60	38.263	38.117	38.292	2209	281	7.873	0.000	V			8.162	206975	0.725	0.000	0.667	1.007	0	0	0.000	0.000
61	38.328	38.292	38.433	1744	253	6.880	0.000	V			8.178	69972	2.144	0.000	0.143	1.002	0	0	0.000	0.000
62	38.557	38.525	38.675	1816	249	7.296	0.000	V			8.232	577202	0.260	0.000	0.584	1.007	0	0	0.000	0.000
63	38.739	38.675	38.783	1203	230	5.238	0.000	V			8.276	213	705.165	0.000	0.034	1.005	0	0	0.000	0.000
64	38.850	38.783	38.917	1590	234	6.801	0.000	V			8.303	320963	0.467	0.000	0.020	1.003	0	0	0.000	0.000
65	39.044	38.917	39.117	2251	213	10.563	0.000	V			8.349	265	566.334	0.000	0.039	1.006	0	0	0.000	0.000
66	39.350	39.267	39.375	1079	203	5.317	0.000	V			8.422	851904	0.176	0.000	0.063	1.009	0	0	0.000	0.000
67	40.040	39.967	40.100	1222	185	6.591	0.000	V			8.588	508941	0.295	0.000	3.492	1.020	0	0	0.000	0.000
68	40.535	40.450	40.592	1129	189	5.988	0.000	V			8.706	590876	0.254	0.000	2.277	1.014	0	0	0.000	0.000
69	40.667	40.592	40.692	1037	239	4.337	0.000	V			8.738	578781	0.259	0.000	0.618	1.004	0	0	0.000	0.000
70	41.058	41.000	41.117	1151	215	5.354	0.000	V			8.831	438432	0.342	0.000	1.696	1.011	0	0	0.000	0.000
71	41.152	41.117	41.225	1108	208	5.318	0.000	V			8.854	71579	2.096	0.000	0.218	1.003	0	0	0.000	0.000
72	41.336	41.275	41.400	1142	178	6.434	0.000	V			8.898	271369	0.553	0.000	0.393	1.005	0	0	0.000	0.000
73	41.649	41.575	41.725	1206	164	7.367	0.000	V			8.973	630446	0.238	0.000	1.188	1.008	0	0	0.000	0.000
74	41.934	41.867	42.067	1409	175	8.056	0.000	V			9.041	444509	0.337	0.000	1.234	1.008	0	0	0.000	0.000
75	42.348	42.242	42.400	1175	177	6.623	0.000	V			9.140	448916	0.334	0.000	1.641	1.011	0	0	0.000	0.000
76	42.475	42.400	42.508	1052	177	5.935	0.000	V			9.171	7025	21.352	0.000	0.112	1.003	0	0	0.000	0.000
77	44.003	43.908	44.083	1576	211	7.481	0.000	V			9.537	231737	0.647	0.000	1.277	1.040	0	0	0.000	0.000
78	44.374	44.267	44.425	1214	165	7.361	0.000	V			9.625	282860	0.530	0.000	1.060	1.009	0	0	0.000	0.000
79	44.485	44.425	44.625	1535	197	7.786	0.000	V			9.652	217079	0.691	0.000	0.312	1.003	0	0	0.000	0.000
80	45.160	45.092	45.333	1539	174	8.831	0.000	V			9.814	214826	0.698	0.000	1.747	1.017	0	0	0.000	0.000
81	45.460	45.333	45.517	1261	160	7.886	0.000	V			9.885	543295	0.276	0.000	0.943	1.007	0	0	0.000	0.000
82	46.224	46.125	46.283	1560	227	6.860	0.000	V			10.068	669126	0.224	0.000	3.233	1.019	0	0	0.000	0.000
83	47.068	46.975	47.225	1754	168	10.428	0.000	V			10.270	490580	0.306	0.000	3.411	1.020	0	0	0.000	0.000
84	47.968	47.925	48.075	1148	170	6.763	0.000	V			10.486	435339	0.345	0.000	3.216	1.021	0	0	0.000	0.000
85	48.333	48.233	48.483	1748	215	8.143	0.000	V			10.574	1273801	0.118	0.000	1.583	1.008	0	0	0.000	0.000
86	48.555	48.483	48.625	1250	195	6.415	0.000	V			10.626	1083321	0.138	0.000	1.236	1.005	0	0	0.000	0.000
87	48.673	48.625	48.783	1007	138	7.323	0.000	V			10.655	361157	0.415	0.000	0.464	1.003	0	0	0.000	0.000
88	49.931	49.833	49.958	1054	191	5.513	0.000	V			10.956	2302723	0.065	0.000	5.523	1.028	0	0	0.000	0.000
89	50.308	50.225	50.367	1313	199	6.596	0.000	V			11.046	22365	6.707	0.000	0.511	1.008	0	0	0.000	0.000
90	50.611	50.525	50.675	1224	211	5.811	0.000	V			11.119	1123835	0.133	0.000	0.395	1.007	0	0	0.000	0.000
91	50.895	50.842	50.983	1121	175	6.419	0.000	V			11.187	193094	0.777	0.000	0.865	1.006	0	0	0.000	0.000
92	51.061	50.983	51.125	1486	242	6.128	0.000	V			11.227	500213	0.300	0.000	0.443	1.004	0	0	0.000	0.000
93	51.351	51.292	51.408	1005	185	5.428	0.000	V			11.296	1481034	0.101	0.000	1.269	1.006	0	0	0.000	0.000
94	51.482	51.408	51.558	1259	209	6.014	0.000	V			11.327	900829	0.167	0.000	0.677	1.003	0	0	0.000	0.000
95	51.699	51.675	51.808	1234	207	5.975	0.000	V			11.379	972645	0.154	0.000	1.017	1.005	0	0	0.000	0.000
96	51.918	51.808	51.992	1574	201	7.831	0.000	V			11.432	917272	0.164	0.000	1.026	1.005	0	0	0.000	0.000
97	52.656	52.583	52.733	1326	185	7.170	0.000	V			11.609	481405	0.312	0.000	2.838	1.015	0	0	0.000	0.000
98	53.256	53.192	53.417	1614	133	12.165	0.000	V			11.752	545977	0.275	0.000	2.028	1.012	0	0	0.000	0.000
99	53.500	53.417	53.567	1041	147	7.085	0.000	V			11.811	852939	0.176	0.000	0.938	1.005	0	0	0.000	0.000
100	53.842	53.725	53.867	1007	177	5.683	0.000	V			11.892	652829	0.230	0.000	1.370	1.007	0	0	0.000	0.000
101	53.940	53.867	54.033	1072	146	7.316	0.000	V			11.916	602211	0.249	0.000	0.361	1.002	0	0	0.000	0.000
102	54.790	54.683	54.858	1031	164	6.277	0.000	V			12.120	1062674	0.141	0.000	3.466	1.017	0	0	0.000	0.000
103	55.196	55.067	55.258	1350	174	7.755	0.000	V			12.217	898393	0.167	0.000	1.820	1.008	0	0	0.000	0.000
104	56.822	56.717	56.875	1154	165	6.984	0.000	V			12.606	670692	0.224	0.000	6.372	1.032	0	0	0.000	0.000
105	59.717	59.625	59.808	1098	138	7.951	0.000	V			13.299	1820897	0.082	0.000	12.737	1.055	0	0	0.000	0.000
106	60.456	60.375	60.608	1438	160	8.983	0.000	V			13.476	410826	0.365	0.000	2.666	1.013	0	0	0.000	0.000
107	61.119	61.092	61.250	1092	145	7.550	0.000	V			13.635	1856011	0.081	0.000	2.382	1.012	0	0	0.000	0.000
108	63.061	62.975	63.150	1038	158	6.582	0.000	V			14.100	2118576	0.071	0.000	11.012	1.034	0	0	0.000	0.000
109	67.180	67.075	67.292	1258	136	9.236	0.000	V			15.086	1054894	0.142	0.000	18.939	1.070	0	0	0.000	0.000
110	67.677	67.567	67.750	1385	182	7.613	0.000	V			15.205	2035718	0.074	0.000	2.205	1.008	0	0	0.000	0.000
[Peak Table(Detector B)]
# of Peaks	12
Peak#	R.Time	I.Time	F.Time	Area	Height	A/H	Conc.	Mark	ID#	Name	k'	Plate #	Plate Ht.	Tailing	Resolution	Sep.Factor	Area Ratio	Height Ratio	Conc. %	Norm Conc.
1	9.215	8.533	9.767	3205	174	18.422	0.114	M			0.000	7599	19.739	0.807	0.000	0.000	0	0	0.000	0.000
2	13.639	12.775	15.775	183452	5214	35.182	6.542	M			0.480	4065	36.897	1.723	6.921	0.000	0	0	0.000	0.000
3	18.041	17.008	20.883	564828	13977	40.412	20.141	M			0.958	4841	30.983	1.788	4.651	1.995	0	0	0.000	0.000
4	21.961	20.883	24.142	563698	12214	46.151	20.101	M			1.383	5989	25.046	1.812	3.609	1.444	0	0	0.000	0.000
5	25.129	24.142	26.992	557381	11275	49.433	19.876	V M			1.727	6359	23.590	1.716	2.645	1.249	0	0	0.000	0.000
6	27.872	26.992	29.408	415514	7880	52.730	14.817	V M			2.025	7405	20.258	0.000	2.146	1.172	0	0	0.000	0.000
7	30.221	29.408	31.508	258199	4697	54.968	9.207	V M			2.279	7420	20.216	0.000	1.741	1.126	0	0	0.000	0.000
8	32.273	31.508	33.358	138991	2350	59.141	4.956	V M			2.502	7060	21.246	0.000	1.396	1.098	0	0	0.000	0.000
9	34.059	33.358	34.883	62071	1023	60.688	2.213	V M			2.696	5744	26.112	0.000	1.072	1.077	0	0	0.000	0.000
10	35.085	34.883	36.467	35427	2633	13.455	1.263	V M			2.807	4089156	0.037	0.000	1.098	1.041	0	0	0.000	0.000
11	36.974	36.467	37.867	14040	243	57.705	0.501	V M			3.012	14256	10.522	0.000	2.889	1.073	0	0	0.000	0.000
12	37.976	37.867	40.358	7524	162	46.416	0.268	V M			3.121	868125	0.173	0.000	1.429	1.036	0	0	0.000	0.000
[Peak Table(AD2)]
# of Peaks	0
[Compound Results(Detector A)]
# of IDs	0
[Compound Results(Detector B)]
# of IDs	0
[Compound Results(AD2)]
# of IDs	0
[LC Chromatogram(Detector A-Ch1)]
Interval(msec)	500
# of Points	8401
Start Time(min)	0.000
End Time(min)	70.000
Intensity Units	mV
Intensity Multiplier	0.001
Wavelength(nm)	280
R.Time (min)	Intensity
0.00000	-22
0.00833	-22
0.01667	-9
0.02500	9
0.03333	41
0.04167	90
0.05000	130
0.05833	135
0.06667	125
0.07500	104
0.08333	84
0.09167	86
0.10000	66
0.10833	66
0.11667	59
0.12500	20
0.13333	18
0.14167	18
0.15000	11
0.15833	31
0.16667	33
0.17500	36
0.18333	48
0.19167	62
0.20000	52
0.20833	42
0.21667	49
0.22500	38
0.23333	23
0.24167	11
0.25000	29
0.25833	34
0.26667	28
0.27500	8
0.28333	-14
0.29167	-17
0.30000	-3
0.30833	8
0.31667	8
0.32500	-16
0.33333	-27
0.34167	-18
0.35000	5
0.35833	25
0.36667	24
0.37500	19
0.38333	-9
0.39167	-33
0.40000	-47
0.40833	-46
0.41667	-65
0.42500	-77
0.43333	-62
0.44167	-27
0.45000	-6
0.45833	-7
0.46667	-22
0.47500	-16
0.48333	-37
0.49167	-29
0.50000	-0
0.50833	7
0.51667	-17
0.52500	-40
0.53333	-33
0.54167	-3
0.55000	16
0.55833	1
0.56667	-13
0.57500	8
0.58333	9
0.59167	6
0.60000	-6
0.60833	-24
0.61667	-28
0.62500	-14
0.63333	22
0.64167	29
0.65000	12
0.65833	-42
0.66667	-73
0.67500	-57
0.68333	-6
0.69167	23
0.70000	0
0.70833	-21
0.71667	-23
0.72500	-17
0.73333	-9
0.74167	-26
0.75000	-52
0.75833	-63
0.76667	-48
0.77500	-42
0.78333	-53
0.79167	-46
0.80000	-41
0.80833	-52
0.81667	-41
0.82500	-29
0.83333	-23
0.84167	14
0.85000	6
0.85833	-45
0.86667	-68
0.87500	-66
0.88333	-57
0.89167	-35
0.90000	-38
0.90833	-21
0.91667	-6
0.92500	-22
0.93333	-43
0.94167	-52
0.95000	-70
0.95833	-82
0.96667	-84
0.97500	-90
0.98333	-80
0.99167	-60
1.00000	-44
1.00833	-30
1.01667	-21
1.02500	-49
1.03333	-58
1.04167	-55
1.05000	-53
1.05833	-58
1.06667	-69
1.07500	-64
1.08333	-57
1.09167	-59
1.10000	-77
1.10833	-76
1.11667	-73
1.12500	-93
1.13333	-139
1.14167	-119
1.15000	-82
1.15833	-79
1.16667	-88
1.17500	-64
1.18333	-53
1.19167	-25
1.20000	1
1.20833	-2
1.21667	-24
1.22500	-28
1.23333	-29
1.24167	-65
1.25000	-94
1.25833	-90
1.26667	-82
1.27500	-56
1.28333	-45
1.29167	-55
1.30000	-65
1.30833	-69
1.31667	-45
1.32500	-22
1.33333	-29
1.34167	-48
1.35000	-76
1.35833	-89
1.36667	-83
1.37500	-72
1.38333	-67
1.39167	-74
1.40000	-71
1.40833	-38
1.41667	-10
1.42500	-23
1.43333	-32
1.44167	-35
1.45000	-34
1.45833	-41
1.46667	-64
1.47500	-88
1.48333	-89
1.49167	-98
1.50000	-98
1.50833	-95
1.51667	-85
1.52500	-65
1.53333	-50
1.54167	-42
1.55000	-31
1.55833	-43
1.56667	-70
1.57500	-98
1.58333	-79
1.59167	-72
1.60000	-79
1.60833	-78
1.61667	-76
1.62500	-77
1.63333	-71
1.64167	-54
1.65000	-60
1.65833	-80
1.66667	-98
1.67500	-102
1.68333	-120
1.69167	-144
1.70000	-135
1.70833	-97
1.71667	-56
1.72500	-41
1.73333	-50
1.74167	-78
1.75000	-104
1.75833	-138
1.76667	-122
1.77500	-120
1.78333	-125
1.79167	-135
1.80000	-107
1.80833	-70
1.81667	-37
1.82500	-16
1.83333	5
1.84167	-4
1.85000	-38
1.85833	-61
1.86667	-51
1.87500	-50
1.88333	-49
1.89167	-41
1.90000	-52
1.90833	-67
1.91667	-80
1.92500	-87
1.93333	-69
1.94167	-40
1.95000	-21
1.95833	-19
1.96667	-2
1.97500	-11
1.98333	-17
1.99167	-38
2.00000	-41
2.00833	-29
2.01667	-31
2.02500	-45
2.03333	-56
2.04167	-41
2.05000	-37
2.05833	-53
2.06667	-64
2.07500	-79
2.08333	-71
2.09167	-42
2.10000	-21
2.10833	-13
2.11667	-14
2.12500	-11
2.13333	-9
2.14167	-17
2.15000	-65
2.15833	-96
2.16667	-100
2.17500	-84
2.18333	-60
2.19167	-34
2.20000	-26
2.20833	-45
2.21667	-76
2.22500	-86
2.23333	-79
2.24167	-51
2.25000	-35
2.25833	-32
2.26667	-29
2.27500	-34
2.28333	-56
2.29167	-83
2.30000	-93
2.30833	-82
2.31667	-53
2.32500	-40
2.33333	-35
2.34167	-46
2.35000	-67
2.35833	-86
2.36667	-113
2.37500	-116
2.38333	-106
2.39167	-71
2.40000	-49
2.40833	-42
2.41667	-25
2.42500	-15
2.43333	-14
2.44167	-29
2.45000	-32
2.45833	-59
2.46667	-74
2.47500	-94
2.48333	-108
2.49167	-114
2.50000	-91
2.50833	-85
2.51667	-65
2.52500	-59
2.53333	-81
2.54167	-84
2.55000	-77
2.55833	-59
2.56667	-44
2.57500	-35
2.58333	-52
2.59167	-55
2.60000	-64
2.60833	-74
2.61667	-68
2.62500	-69
2.63333	-83
2.64167	-75
2.65000	-69
2.65833	-78
2.66667	-56
2.67500	-53
2.68333	-70
2.69167	-78
2.70000	-93
2.70833	-56
2.71667	-21
2.72500	-11
2.73333	-22
2.74167	-39
2.75000	-52
2.75833	-52
2.76667	-47
2.77500	-48
2.78333	-65
2.79167	-69
2.80000	-48
2.80833	-33
2.81667	-14
2.82500	-23
2.83333	-40
2.84167	-69
2.85000	-98
2.85833	-134
2.86667	-145
2.87500	-120
2.88333	-101
2.89167	-72
2.90000	-42
2.90833	-38
2.91667	-32
2.92500	-64
2.93333	-77
2.94167	-61
2.95000	-44
2.95833	-51
2.96667	-72
2.97500	-76
2.98333	-73
2.99167	-86
3.00000	-100
3.00833	-79
3.01667	-81
3.02500	-105
3.03333	-123
3.04167	-118
3.05000	-96
3.05833	-84
3.06667	-91
3.07500	-125
3.08333	-139
3.09167	-121
3.10000	-119
3.10833	-99
3.11667	-87
3.12500	-75
3.13333	-68
3.14167	-65
3.15000	-71
3.15833	-98
3.16667	-104
3.17500	-88
3.18333	-85
3.19167	-77
3.20000	-59
3.20833	-70
3.21667	-74
3.22500	-75
3.23333	-83
3.24167	-72
3.25000	-80
3.25833	-92
3.26667	-95
3.27500	-111
3.28333	-123
3.29167	-103
3.30000	-98
3.30833	-92
3.31667	-83
3.32500	-80
3.33333	-62
3.34167	-58
3.35000	-50
3.35833	-45
3.36667	-49
3.37500	-43
3.38333	-24
3.39167	-24
3.40000	-34
3.40833	-40
3.41667	-54
3.42500	-81
3.43333	-104
3.44167	-96
3.45000	-97
3.45833	-116
3.46667	-81
3.47500	-63
3.48333	-90
3.49167	-85
3.50000	-52
3.50833	-39
3.51667	-18
3.52500	-33
3.53333	-37
3.54167	-41
3.55000	-59
3.55833	-72
3.56667	-68
3.57500	-61
3.58333	-63
3.59167	-65
3.60000	-95
3.60833	-143
3.61667	-166
3.62500	-159
3.63333	-149
3.64167	-137
3.65000	-132
3.65833	-131
3.66667	-121
3.67500	-88
3.68333	-67
3.69167	-42
3.70000	-29
3.70833	-31
3.71667	-63
3.72500	-58
3.73333	-35
3.74167	-31
3.75000	-52
3.75833	-65
3.76667	-55
3.77500	-55
3.78333	-87
3.79167	-110
3.80000	-137
3.80833	-128
3.81667	-107
3.82500	-82
3.83333	-51
3.84167	-49
3.85000	-49
3.85833	-57
3.86667	-44
3.87500	-63
3.88333	-68
3.89167	-75
3.90000	-89
3.90833	-90
3.91667	-91
3.92500	-107
3.93333	-113
3.94167	-104
3.95000	-91
3.95833	-81
3.96667	-74
3.97500	-43
3.98333	-4
3.99167	2
4.00000	-14
4.00833	-27
4.01667	-53
4.02500	-94
4.03333	-98
4.04167	-86
4.05000	-60
4.05833	-39
4.06667	-54
4.07500	-93
4.08333	-127
4.09167	-149
4.10000	-146
4.10833	-126
4.11667	-90
4.12500	-55
4.13333	-63
4.14167	-75
4.15000	-81
4.15833	-65
4.16667	-45
4.17500	-33
4.18333	-39
4.19167	-54
4.20000	-59
4.20833	-54
4.21667	-57
4.22500	-39
4.23333	-56
4.24167	-78
4.25000	-85
4.25833	-81
4.26667	-76
4.27500	-97
4.28333	-139
4.29167	-164
4.30000	-171
4.30833	-158
4.31667	-139
4.32500	-110
4.33333	-93
4.34167	-86
4.35000	-75
4.35833	-84
4.36667	-95
4.37500	-117
4.38333	-135
4.39167	-128
4.40000	-127
4.40833	-125
4.41667	-121
4.42500	-103
4.43333	-96
4.44167	-67
4.45000	-53
4.45833	-84
4.46667	-105
4.47500	-128
4.48333	-128
4.49167	-128
4.50000	-115
4.50833	-78
4.51667	-34
4.52500	-27
4.53333	-11
4.54167	-25
4.55000	-59
4.55833	-100
4.56667	-108
4.57500	-94
4.58333	-113
4.59167	-111
4.60000	-80
4.60833	-56
4.61667	-58
4.62500	-65
4.63333	-52
4.64167	-43
4.65000	-40
4.65833	-54
4.66667	-74
4.67500	-90
4.68333	-87
4.69167	-86
4.70000	-79
4.70833	-68
4.71667	-57
4.72500	-53
4.73333	-68
4.74167	-62
4.75000	-40
4.75833	-46
4.76667	-79
4.77500	-69
4.78333	-24
4.79167	-5
4.80000	-9
4.80833	1
4.81667	-19
4.82500	-34
4.83333	-74
4.84167	-98
4.85000	-89
4.85833	-75
4.86667	-73
4.87500	-81
4.88333	-55
4.89167	-58
4.90000	-82
4.90833	-92
4.91667	-111
4.92500	-132
4.93333	-138
4.94167	-150
4.95000	-124
4.95833	-106
4.96667	-94
4.97500	-85
4.98333	-59
4.99167	-45
5.00000	-72
5.00833	-108
5.01667	-118
5.02500	-122
5.03333	-110
5.04167	-84
5.05000	-81
5.05833	-101
5.06667	-110
5.07500	-76
5.08333	-32
5.09167	-22
5.10000	-54
5.10833	-63
5.11667	-78
5.12500	-83
5.13333	-94
5.14167	-86
5.15000	-67
5.15833	-58
5.16667	-78
5.17500	-101
5.18333	-107
5.19167	-85
5.20000	-77
5.20833	-89
5.21667	-97
5.22500	-116
5.23333	-107
5.24167	-103
5.25000	-122
5.25833	-129
5.26667	-129
5.27500	-143
5.28333	-144
5.29167	-140
5.30000	-124
5.30833	-94
5.31667	-67
5.32500	-55
5.33333	-73
5.34167	-85
5.35000	-83
5.35833	-103
5.36667	-111
5.37500	-116
5.38333	-86
5.39167	-48
5.40000	-7
5.40833	-3
5.41667	-9
5.42500	-59
5.43333	-89
5.44167	-92
5.45000	-102
5.45833	-104
5.46667	-119
5.47500	-128
5.48333	-139
5.49167	-132
5.50000	-133
5.50833	-143
5.51667	-150
5.52500	-156
5.53333	-142
5.54167	-122
5.55000	-86
5.55833	-42
5.56667	-28
5.57500	-32
5.58333	-39
5.59167	-49
5.60000	-70
5.60833	-99
5.61667	-119
5.62500	-117
5.63333	-122
5.64167	-88
5.65000	-104
5.65833	-109
5.66667	-90
5.67500	-53
5.68333	-61
5.69167	-90
5.70000	-127
5.70833	-135
5.71667	-121
5.72500	-79
5.73333	-50
5.74167	-47
5.75000	-78
5.75833	-112
5.76667	-143
5.77500	-168
5.78333	-193
5.79167	-206
5.80000	-180
5.80833	-170
5.81667	-176
5.82500	-176
5.83333	-173
5.84167	-162
5.85000	-149
5.85833	-146
5.86667	-166
5.87500	-175
5.88333	-135
5.89167	-84
5.90000	-81
5.90833	-114
5.91667	-119
5.92500	-121
5.93333	-110
5.94167	-98
5.95000	-77
5.95833	-77
5.96667	-92
5.97500	-101
5.98333	-87
5.99167	-65
6.00000	-84
6.00833	-96
6.01667	-91
6.02500	-111
6.03333	-125
6.04167	-116
6.05000	-98
6.05833	-99
6.06667	-107
6.07500	-128
6.08333	-122
6.09167	-120
6.10000	-123
6.10833	-106
6.11667	-86
6.12500	-97
6.13333	-106
6.14167	-122
6.15000	-141
6.15833	-165
6.16667	-185
6.17500	-187
6.18333	-171
6.19167	-170
6.20000	-175
6.20833	-179
6.21667	-162
6.22500	-142
6.23333	-139
6.24167	-148
6.25000	-153
6.25833	-126
6.26667	-88
6.27500	-51
6.28333	-36
6.29167	-29
6.30000	-69
6.30833	-136
6.31667	-188
6.32500	-214
6.33333	-216
6.34167	-201
6.35000	-191
6.35833	-186
6.36667	-191
6.37500	-183
6.38333	-185
6.39167	-207
6.40000	-236
6.40833	-210
6.41667	-173
6.42500	-146
6.43333	-122
6.44167	-126
6.45000	-124
6.45833	-141
6.46667	-163
6.47500	-178
6.48333	-184
6.49167	-183
6.50000	-179
6.50833	-160
6.51667	-131
6.52500	-110
6.53333	-108
6.54167	-102
6.55000	-105
6.55833	-108
6.56667	-124
6.57500	-123
6.58333	-131
6.59167	-140
6.60000	-138
6.60833	-161
6.61667	-155
6.62500	-121
6.63333	-110
6.64167	-124
6.65000	-126
6.65833	-133
6.66667	-139
6.67500	-150
6.68333	-137
6.69167	-134
6.70000	-140
6.70833	-153
6.71667	-151
6.72500	-153
6.73333	-175
6.74167	-197
6.75000	-209
6.75833	-204
6.76667	-215
6.77500	-189
6.78333	-172
6.79167	-162
6.80000	-153
6.80833	-132
6.81667	-135
6.82500	-144
6.83333	-158
6.84167	-149
6.85000	-147
6.85833	-144
6.86667	-117
6.87500	-132
6.88333	-132
6.89167	-98
6.90000	-109
6.90833	-144
6.91667	-148
6.92500	-113
6.93333	-109
6.94167	-93
6.95000	-67
6.95833	-82
6.96667	-87
6.97500	-86
6.98333	-98
6.99167	-120
7.00000	-129
7.00833	-145
7.01667	-187
7.02500	-182
7.03333	-157
7.04167	-155
7.05000	-139
7.05833	-105
7.06667	-112
7.07500	-131
7.08333	-138
7.09167	-150
7.10000	-150
7.10833	-157
7.11667	-183
7.12500	-174
7.13333	-165
7.14167	-175
7.15000	-158
7.15833	-129
7.16667	-111
7.17500	-152
7.18333	-182
7.19167	-177
7.20000	-202
7.20833	-191
7.21667	-155
7.22500	-136
7.23333	-131
7.24167	-123
7.25000	-121
7.25833	-125
7.26667	-120
7.27500	-138
7.28333	-179
7.29167	-188
7.30000	-168
7.30833	-133
7.31667	-124
7.32500	-142
7.33333	-179
7.34167	-214
7.35000	-229
7.35833	-233
7.36667	-215
7.37500	-187
7.38333	-163
7.39167	-172
7.40000	-192
7.40833	-199
7.41667	-199
7.42500	-193
7.43333	-175
7.44167	-174
7.45000	-194
7.45833	-211
7.46667	-195
7.47500	-177
7.48333	-154
7.49167	-137
7.50000	-130
7.50833	-110
7.51667	-113
7.52500	-128
7.53333	-130
7.54167	-127
7.55000	-128
7.55833	-140
7.56667	-126
7.57500	-115
7.58333	-132
7.59167	-143
7.60000	-152
7.60833	-166
7.61667	-177
7.62500	-172
7.63333	-182
7.64167	-192
7.65000	-178
7.65833	-163
7.66667	-160
7.67500	-162
7.68333	-158
7.69167	-153
7.70000	-132
7.70833	-96
7.71667	-81
7.72500	-85
7.73333	-103
7.74167	-125
7.75000	-134
7.75833	-131
7.76667	-165
7.77500	-192
7.78333	-194
7.79167	-163
7.80000	-148
7.80833	-145
7.81667	-127
7.82500	-118
7.83333	-113
7.84167	-126
7.85000	-145
7.85833	-143
7.86667	-156
7.87500	-174
7.88333	-163
7.89167	-144
7.90000	-113
7.90833	-71
7.91667	-67
7.92500	-79
7.93333	-98
7.94167	-119
7.95000	-127
7.95833	-124
7.96667	-122
7.97500	-136
7.98333	-148
7.99167	-156
8.00000	-159
8.00833	-158
8.01667	-159
8.02500	-167
8.03333	-188
8.04167	-212
8.05000	-230
8.05833	-214
8.06667	-186
8.07500	-168
8.08333	-143
8.09167	-140
8.10000	-123
8.10833	-90
8.11667	-66
8.12500	-59
8.13333	-87
8.14167	-90
8.15000	-104
8.15833	-137
8.16667	-142
8.17500	-118
8.18333	-104
8.19167	-113
8.20000	-129
8.20833	-135
8.21667	-128
8.22500	-122
8.23333	-138
8.24167	-177
8.25000	-184
8.25833	-174
8.26667	-170
8.27500	-186
8.28333	-173
8.29167	-168
8.30000	-149
8.30833	-156
8.31667	-163
8.32500	-134
8.33333	-116
8.34167	-131
8.35000	-166
8.35833	-155
8.36667	-142
8.37500	-154
8.38333	-165
8.39167	-160
8.40000	-167
8.40833	-182
8.41667	-185
8.42500	-195
8.43333	-198
8.44167	-192
8.45000	-187
8.45833	-185
8.46667	-148
8.47500	-111
8.48333	-99
8.49167	-105
8.50000	-143
8.50833	-152
8.51667	-164
8.52500	-146
8.53333	-136
8.54167	-153
8.55000	-166
8.55833	-158
8.56667	-193
8.57500	-207
8.58333	-195
8.59167	-193
8.60000	-175
8.60833	-176
8.61667	-186
8.62500	-177
8.63333	-162
8.64167	-133
8.65000	-137
8.65833	-146
8.66667	-153
8.67500	-170
8.68333	-218
8.69167	-234
8.70000	-226
8.70833	-207
8.71667	-166
8.72500	-138
8.73333	-131
8.74167	-141
8.75000	-145
8.75833	-155
8.76667	-164
8.77500	-158
8.78333	-132
8.79167	-120
8.80000	-136
8.80833	-163
8.81667	-198
8.82500	-170
8.83333	-146
8.84167	-168
8.85000	-178
8.85833	-159
8.86667	-133
8.87500	-146
8.88333	-172
8.89167	-173
8.90000	-169
8.90833	-186
8.91667	-209
8.92500	-241
8.93333	-236
8.94167	-210
8.95000	-175
8.95833	-149
8.96667	-169
8.97500	-195
8.98333	-186
8.99167	-192
9.00000	-204
9.00833	-212
9.01667	-218
9.02500	-218
9.03333	-217
9.04167	-233
9.05000	-227
9.05833	-211
9.06667	-197
9.07500	-189
9.08333	-179
9.09167	-173
9.10000	-198
9.10833	-219
9.11667	-215
9.12500	-210
9.13333	-204
9.14167	-199
9.15000	-184
9.15833	-210
9.16667	-245
9.17500	-274
9.18333	-275
9.19167	-277
9.20000	-273
9.20833	-264
9.21667	-220
9.22500	-184
9.23333	-175
9.24167	-189
9.25000	-206
9.25833	-212
9.26667	-207
9.27500	-211
9.28333	-212
9.29167	-180
9.30000	-168
9.30833	-148
9.31667	-148
9.32500	-159
9.33333	-177
9.34167	-192
9.35000	-196
9.35833	-184
9.36667	-177
9.37500	-180
9.38333	-175
9.39167	-190
9.40000	-188
9.40833	-201
9.41667	-208
9.42500	-220
9.43333	-188
9.44167	-152
9.45000	-152
9.45833	-175
9.46667	-196
9.47500	-202
9.48333	-216
9.49167	-251
9.50000	-270
9.50833	-271
9.51667	-274
9.52500	-245
9.53333	-217
9.54167	-224
9.55000	-225
9.55833	-227
9.56667	-200
9.57500	-198
9.58333	-204
9.59167	-230
9.60000	-241
9.60833	-215
9.61667	-173
9.62500	-157
9.63333	-178
9.64167	-192
9.65000	-196
9.65833	-183
9.66667	-185
9.67500	-194
9.68333	-170
9.69167	-158
9.70000	-174
9.70833	-201
9.71667	-221
9.72500	-221
9.73333	-206
9.74167	-234
9.75000	-237
9.75833	-216
9.76667	-185
9.77500	-181
9.78333	-216
9.79167	-199
9.80000	-179
9.80833	-207
9.81667	-230
9.82500	-236
9.83333	-234
9.84167	-231
9.85000	-227
9.85833	-243
9.86667	-249
9.87500	-250
9.88333	-208
9.89167	-186
9.90000	-185
9.90833	-206
9.91667	-218
9.92500	-238
9.93333	-248
9.94167	-230
9.95000	-219
9.95833	-242
9.96667	-267
9.97500	-251
9.98333	-236
9.99167	-251
10.00000	-244
10.00833	-228
10.01667	-202
10.02500	-187
10.03333	-184
10.04167	-180
10.05000	-181
10.05833	-180
10.06667	-162
10.07500	-158
10.08333	-171
10.09167	-184
10.10000	-214
10.10833	-218
10.11667	-225
10.12500	-214
10.13333	-209
10.14167	-237
10.15000	-255
10.15833	-262
10.16667	-241
10.17500	-215
10.18333	-203
10.19167	-190
10.20000	-172
10.20833	-156
10.21667	-169
10.22500	-199
10.23333	-223
10.24167	-212
10.25000	-210
10.25833	-211
10.26667	-204
10.27500	-211
10.28333	-235
10.29167	-236
10.30000	-205
10.30833	-204
10.31667	-209
10.32500	-225
10.33333	-245
10.34167	-248
10.35000	-247
10.35833	-247
10.36667	-250
10.37500	-258
10.38333	-268
10.39167	-258
10.40000	-240
10.40833	-203
10.41667	-179
10.42500	-210
10.43333	-220
10.44167	-194
10.45000	-168
10.45833	-189
10.46667	-204
10.47500	-226
10.48333	-262
10.49167	-262
10.50000	-219
10.50833	-198
10.51667	-194
10.52500	-206
10.53333	-234
10.54167	-262
10.55000	-287
10.55833	-295
10.56667	-275
10.57500	-256
10.58333	-255
10.59167	-256
10.60000	-254
10.60833	-231
10.61667	-225
10.62500	-230
10.63333	-229
10.64167	-221
10.65000	-211
10.65833	-232
10.66667	-253
10.67500	-278
10.68333	-294
10.69167	-301
10.70000	-289
10.70833	-270
10.71667	-266
10.72500	-261
10.73333	-262
10.74167	-240
10.75000	-220
10.75833	-215
10.76667	-237
10.77500	-236
10.78333	-203
10.79167	-188
10.80000	-193
10.80833	-202
10.81667	-203
10.82500	-196
10.83333	-195
10.84167	-203
10.85000	-201
10.85833	-210
10.86667	-227
10.87500	-223
10.88333	-213
10.89167	-205
10.90000	-217
10.90833	-244
10.91667	-265
10.92500	-260
10.93333	-239
10.94167	-247
10.95000	-251
10.95833	-236
10.96667	-224
10.97500	-243
10.98333	-269
10.99167	-285
11.00000	-281
11.00833	-280
11.01667	-270
11.02500	-285
11.03333	-295
11.04167	-290
11.05000	-285
11.05833	-279
11.06667	-246
11.07500	-247
11.08333	-275
11.09167	-272
11.10000	-251
11.10833	-264
11.11667	-278
11.12500	-260
11.13333	-231
11.14167	-204
11.15000	-184
11.15833	-196
11.16667	-214
11.17500	-232
11.18333	-247
11.19167	-249
11.20000	-264
11.20833	-268
11.21667	-285
11.22500	-288
11.23333	-262
11.24167	-281
11.25000	-294
11.25833	-307
11.26667	-322
11.27500	-315
11.28333	-275
11.29167	-243
11.30000	-225
11.30833	-222
11.31667	-249
11.32500	-279
11.33333	-284
11.34167	-253
11.35000	-213
11.35833	-219
11.36667	-223
11.37500	-246
11.38333	-256
11.39167	-257
11.40000	-259
11.40833	-292
11.41667	-305
11.42500	-288
11.43333	-277
11.44167	-262
11.45000	-261
11.45833	-268
11.46667	-289
11.47500	-299
11.48333	-277
11.49167	-261
11.50000	-253
11.50833	-251
11.51667	-241
11.52500	-261
11.53333	-272
11.54167	-293
11.55000	-299
11.55833	-295
11.56667	-274
11.57500	-258
11.58333	-268
11.59167	-279
11.60000	-259
11.60833	-248
11.61667	-242
11.62500	-214
11.63333	-204
11.64167	-192
11.65000	-187
11.65833	-196
11.66667	-219
11.67500	-249
11.68333	-261
11.69167	-274
11.70000	-270
11.70833	-274
11.71667	-281
11.72500	-259
11.73333	-252
11.74167	-243
11.75000	-234
11.75833	-206
11.76667	-207
11.77500	-197
11.78333	-205
11.79167	-228
11.80000	-249
11.80833	-237
11.81667	-226
11.82500	-225
11.83333	-261
11.84167	-275
11.85000	-246
11.85833	-245
11.86667	-277
11.87500	-307
11.88333	-301
11.89167	-281
11.90000	-267
11.90833	-259
11.91667	-263
11.92500	-276
11.93333	-266
11.94167	-243
11.95000	-230
11.95833	-214
11.96667	-186
11.97500	-175
11.98333	-179
11.99167	-194
12.00000	-210
12.00833	-232
12.01667	-242
12.02500	-251
12.03333	-268
12.04167	-277
12.05000	-256
12.05833	-256
12.06667	-260
12.07500	-227
12.08333	-204
12.09167	-195
12.10000	-194
12.10833	-197
12.11667	-184
12.12500	-198
12.13333	-184
12.14167	-172
12.15000	-192
12.15833	-200
12.16667	-183
12.17500	-186
12.18333	-212
12.19167	-241
12.20000	-228
12.20833	-223
12.21667	-244
12.22500	-255
12.23333	-275
12.24167	-270
12.25000	-295
12.25833	-301
12.26667	-301
12.27500	-298
12.28333	-278
12.29167	-253
12.30000	-260
12.30833	-249
12.31667	-236
12.32500	-220
12.33333	-229
12.34167	-229
12.35000	-229
12.35833	-223
12.36667	-228
12.37500	-249
12.38333	-240
12.39167	-241
12.40000	-251
12.40833	-253
12.41667	-230
12.42500	-213
12.43333	-214
12.44167	-251
12.45000	-264
12.45833	-253
12.46667	-229
12.47500	-228
12.48333	-206
12.49167	-203
12.50000	-232
12.50833	-255
12.51667	-253
12.52500	-224
12.53333	-212
12.54167	-210
12.55000	-206
12.55833	-222
12.56667	-228
12.57500	-227
12.58333	-232
12.59167	-228
12.60000	-221
12.60833	-223
12.61667	-238
12.62500	-244
12.63333	-250
12.64167	-268
12.65000	-271
12.65833	-294
12.66667	-274
12.67500	-251
12.68333	-242
12.69167	-237
12.70000	-238
12.70833	-224
12.71667	-241
12.72500	-253
12.73333	-244
12.74167	-196
12.75000	-165
12.75833	-160
12.76667	-167
12.77500	-178
12.78333	-198
12.79167	-213
12.80000	-247
12.80833	-258
12.81667	-262
12.82500	-277
12.83333	-270
12.84167	-289
12.85000	-296
12.85833	-276
12.86667	-262
12.87500	-246
12.88333	-228
12.89167	-234
12.90000	-245
12.90833	-246
12.91667	-250
12.92500	-229
12.93333	-216
12.94167	-225
12.95000	-245
12.95833	-257
12.96667	-264
12.97500	-280
12.98333	-302
12.99167	-304
13.00000	-267
13.00833	-230
13.01667	-227
13.02500	-252
13.03333	-267
13.04167	-268
13.05000	-260
13.05833	-253
13.06667	-274
13.07500	-294
13.08333	-305
13.09167	-294
13.10000	-261
13.10833	-255
13.11667	-247
13.12500	-233
13.13333	-229
13.14167	-242
13.15000	-239
13.15833	-263
13.16667	-260
13.17500	-248
13.18333	-245
13.19167	-236
13.20000	-254
13.20833	-276
13.21667	-282
13.22500	-277
13.23333	-284
13.24167	-253
13.25000	-255
13.25833	-262
13.26667	-282
13.27500	-279
13.28333	-245
13.29167	-219
13.30000	-216
13.30833	-218
13.31667	-232
13.32500	-239
13.33333	-240
13.34167	-268
13.35000	-277
13.35833	-266
13.36667	-277
13.37500	-268
13.38333	-268
13.39167	-283
13.40000	-272
13.40833	-270
13.41667	-276
13.42500	-268
13.43333	-257
13.44167	-245
13.45000	-252
13.45833	-252
13.46667	-253
13.47500	-241
13.48333	-241
13.49167	-268
13.50000	-270
13.50833	-256
13.51667	-241
13.52500	-237
13.53333	-221
13.54167	-210
13.55000	-215
13.55833	-220
13.56667	-245
13.57500	-228
13.58333	-225
13.59167	-235
13.60000	-270
13.60833	-250
13.61667	-230
13.62500	-226
13.63333	-236
13.64167	-235
13.65000	-251
13.65833	-267
13.66667	-258
13.67500	-267
13.68333	-281
13.69167	-258
13.70000	-200
13.70833	-132
13.71667	-110
13.72500	-116
13.73333	-156
13.74167	-182
13.75000	-172
13.75833	-143
13.76667	-165
13.77500	-206
13.78333	-223
13.79167	-210
13.80000	-203
13.80833	-183
13.81667	-172
13.82500	-177
13.83333	-198
13.84167	-221
13.85000	-237
13.85833	-243
13.86667	-256
13.87500	-249
13.88333	-224
13.89167	-231
13.90000	-261
13.90833	-287
13.91667	-297
13.92500	-287
13.93333	-259
13.94167	-263
13.95000	-291
13.95833	-320
13.96667	-315
13.97500	-280
13.98333	-258
13.99167	-236
14.00000	-230
14.00833	-256
14.01667	-282
14.02500	-288
14.03333	-276
14.04167	-263
14.05000	-285
14.05833	-274
14.06667	-266
14.07500	-245
14.08333	-235
14.09167	-218
14.10000	-201
14.10833	-209
14.11667	-216
14.12500	-214
14.13333	-206
14.14167	-194
14.15000	-205
14.15833	-213
14.16667	-198
14.17500	-184
14.18333	-181
14.19167	-213
14.20000	-229
14.20833	-232
14.21667	-225
14.22500	-222
14.23333	-205
14.24167	-217
14.25000	-202
14.25833	-199
14.26667	-190
14.27500	-188
14.28333	-210
14.29167	-224
14.30000	-233
14.30833	-241
14.31667	-234
14.32500	-237
14.33333	-243
14.34167	-236
14.35000	-215
14.35833	-217
14.36667	-226
14.37500	-199
14.38333	-189
14.39167	-209
14.40000	-227
14.40833	-243
14.41667	-251
14.42500	-224
14.43333	-221
14.44167	-222
14.45000	-266
14.45833	-310
14.46667	-307
14.47500	-271
14.48333	-241
14.49167	-259
14.50000	-263
14.50833	-255
14.51667	-226
14.52500	-205
14.53333	-197
14.54167	-199
14.55000	-181
14.55833	-178
14.56667	-181
14.57500	-201
14.58333	-226
14.59167	-259
14.60000	-265
14.60833	-237
14.61667	-212
14.62500	-222
14.63333	-248
14.64167	-253
14.65000	-264
14.65833	-258
14.66667	-255
14.67500	-252
14.68333	-256
14.69167	-247
14.70000	-211
14.70833	-202
14.71667	-214
14.72500	-223
14.73333	-212
14.74167	-222
14.75000	-250
14.75833	-251
14.76667	-238
14.77500	-218
14.78333	-215
14.79167	-210
14.80000	-225
14.80833	-244
14.81667	-237
14.82500	-220
14.83333	-227
14.84167	-216
14.85000	-223
14.85833	-219
[truncated: 23,437 more rows]

## Sheet: Fig1a_pH6.8
Column1	Column2	Column3	Column4	Column5	Column6	Column7	Column8	Column9	Column10	Column11	Column12	Column13	Column14	Column15	Column16	Column17	Column18	Column19	Column20	Column21
[Header]
Application Name	LabSolutions
Version	5.42 SP3
Data File Name	C:\LabSolutions\Data\Soumya\200527MatripHGGMp011.lcd
Output Date	8/12/2025
Output Time	3:24:49 PM
[File Information]
Type	Data File
Generated	5/29/2020 5:50:45 AM
Generated by	System Administrator
Modified	5/29/2020 7:20:45 PM
Modified by	System Administrator
[Sample Information]
Operator Name	System Administrator
Acquired	5/29/2020 5:51:08 AM
Sample Type	0:Unknown
Level	0
Sample Name	200527MatripHGGMp
Sample ID	200527MatripHGGMp011
ISTD Amount1	1
ISTD Amount2	1
ISTD Amount3	1
ISTD Amount4	1
ISTD Amount5	1
ISTD Amount6	1
ISTD Amount7	1
ISTD Amount8	1
ISTD Amount9	1
ISTD Amount10	1
ISTD Amount11	1
ISTD Amount12	1
ISTD Amount13	1
ISTD Amount14	1
ISTD Amount15	1
ISTD Amount16	1
ISTD Amount17	1
ISTD Amount18	1
ISTD Amount19	1
ISTD Amount20	1
ISTD Amount21	1
ISTD Amount22	1
ISTD Amount23	1
ISTD Amount24	1
ISTD Amount25	1
ISTD Amount26	1
ISTD Amount27	1
ISTD Amount28	1
ISTD Amount29	1
ISTD Amount30	1
ISTD Amount31	1
ISTD Amount32	1
Sample Amount	1
Dilution Factor	1
Vial#	11
Injection Volume	5
[Original Files]
Data File	C:\LabSolutions\Data\Soumya\200527MatripHGGMp011.lcd
Method File	C:\LabSolutions\Data\Project1\SJ SAX grad 200mM_1M NaCl 380.lcm
Batch File	C:\LabSolutions\Data\200527MatripHGGMp.lcb
Report Format File	C:\LabSolutions\Data\Project1\test2.lsr
[File Description]
6.8 GGMp
[Configuration]
Instrument Name	HPLC
Instrument #	4
Line #	1
# of Detectors	3
Detector ID	Detector A	Detector B	AD2
Detector Name	Detector A	Detector B	AD2
# of Channels	1	1	1
[Peak Table(Detector A)]
# of Peaks	345
Peak#	R.Time	I.Time	F.Time	Area	Height	A/H	Conc.	Mark	ID#	Name	k'	Plate #	Plate Ht.	Tailing	Resolution	Sep.Factor	Area Ratio	Height Ratio	Conc. %	Norm Conc.
1	2.726	2.567	2.817	1798	171	10.544	0.000				0.000	1113	134.742	0.000	0.000	0.000	0	0	0.000	0.000
2	3.952	3.800	3.992	1571	195	8.070	0.000	V			0.450	550	272.659	0.000	2.450	0.000	0	0	0.000	0.000
3	4.229	4.167	4.308	1200	188	6.395	0.000	V			0.551	3028	49.541	0.000	0.565	1.226	0	0	0.000	0.000
4	5.013	4.850	5.050	1512	172	8.769	0.000	V			0.839	219	685.432	0.000	0.943	1.522	0	0	0.000	0.000
5	6.378	6.292	6.442	1192	191	6.245	0.000	V			1.340	15929	9.417	0.000	1.753	1.597	0	0	0.000	0.000
6	6.798	6.758	6.875	1013	208	4.872	0.000	V			1.494	16123	9.303	0.000	2.017	1.115	0	0	0.000	0.000
7	7.093	7.000	7.183	1112	154	7.212	0.000	V			1.602	17796	8.429	0.000	1.382	1.072	0	0	0.000	0.000
8	7.958	7.842	8.050	1693	174	9.730	0.000	V			1.919	11508	13.035	0.000	3.394	1.198	0	0	0.000	0.000
9	8.226	8.142	8.308	1306	178	7.336	0.000	V			2.018	7279	20.606	0.000	0.786	1.051	0	0	0.000	0.000
10	8.567	8.500	8.642	1204	182	6.626	0.000	V			2.143	16093	9.321	0.000	1.041	1.062	0	0	0.000	0.000
11	9.417	9.333	9.483	1056	154	6.869	0.000	V			2.455	48019	3.124	0.000	3.846	1.146	0	0	0.000	0.000
12	9.537	9.483	9.617	1150	188	6.107	0.000	V			2.499	25477	5.888	0.000	0.583	1.018	0	0	0.000	0.000
13	9.949	9.883	10.100	1495	173	8.620	0.000	V			2.650	20752	7.228	0.000	1.599	1.060	0	0	0.000	0.000
14	11.214	11.083	11.292	1181	149	7.917	0.000	V			3.114	26681	5.622	0.000	4.594	1.175	0	0	0.000	0.000
15	11.391	11.342	11.500	1183	153	7.717	0.000	V			3.179	37564	3.993	0.000	0.696	1.021	0	0	0.000	0.000
16	13.279	13.192	13.350	1003	133	7.525	0.000	V			3.872	33458	4.483	0.000	7.184	1.218	0	0	0.000	0.000
17	13.680	13.625	13.742	1230	219	5.618	0.000	V			4.019	53134	2.823	0.000	1.519	1.038	0	0	0.000	0.000
18	13.792	13.742	13.908	1518	200	7.587	0.000	V			4.060	35184	4.263	0.000	0.424	1.010	0	0	0.000	0.000
19	14.118	13.975	14.167	1515	188	8.057	0.000	V			4.179	2147	69.877	0.000	0.431	1.029	0	0	0.000	0.000
20	14.331	14.208	14.375	1524	201	7.569	0.000	V			4.258	31485	4.764	0.000	0.276	1.019	0	0	0.000	0.000
21	14.499	14.425	14.525	1082	221	4.899	0.000	V			4.319	64960	2.309	0.000	0.610	1.014	0	0	0.000	0.000
22	14.550	14.525	14.642	1122	192	5.849	0.000	V			4.338	2133	70.320	0.000	0.068	1.004	0	0	0.000	0.000
23	14.706	14.642	14.767	1206	211	5.719	0.000	V			4.395	57933	2.589	0.000	0.208	1.013	0	0	0.000	0.000
24	15.174	15.133	15.233	1086	240	4.532	0.000	V			4.567	126534	1.185	0.000	2.255	1.039	0	0	0.000	0.000
25	15.304	15.233	15.333	1027	197	5.221	0.000	V			4.614	15740	9.530	0.000	0.394	1.010	0	0	0.000	0.000
26	15.755	15.642	15.808	1528	199	7.684	0.000	V			4.780	50943	2.944	0.000	1.176	1.036	0	0	0.000	0.000
27	16.056	15.992	16.100	1010	188	5.379	0.000	V			4.891	88767	1.690	0.000	1.218	1.023	0	0	0.000	0.000
28	16.432	16.292	16.508	1987	221	8.971	0.000	V			5.028	240422	0.624	0.000	2.150	1.028	0	0	0.000	0.000
29	16.878	16.817	16.950	1256	187	6.714	0.000	V			5.192	8433	17.787	0.000	1.025	1.033	0	0	0.000	0.000
30	17.223	17.125	17.325	1682	221	7.602	0.000	V			5.318	51294	2.924	0.000	0.664	1.024	0	0	0.000	0.000
31	17.408	17.325	17.433	1002	217	4.613	0.000	V			5.386	133908	1.120	0.000	0.748	1.013	0	0	0.000	0.000
32	17.467	17.433	17.550	1125	201	5.586	0.000	V			5.408	99470	1.508	0.000	0.289	1.004	0	0	0.000	0.000
33	18.086	18.000	18.117	1113	216	5.154	0.000	V			5.635	200991	0.746	0.000	3.232	1.042	0	0	0.000	0.000
34	18.171	18.117	18.233	1091	211	5.174	0.000	V			5.666	24178	6.204	0.000	0.269	1.006	0	0	0.000	0.000
35	18.285	18.233	18.408	1638	230	7.119	0.000	V			5.708	140634	1.067	0.000	0.345	1.007	0	0	0.000	0.000
36	18.497	18.408	18.592	1810	205	8.813	0.000	V			5.786	40153	3.736	0.000	0.751	1.014	0	0	0.000	0.000
37	19.110	19.017	19.150	1369	202	6.790	0.000	V			6.011	60344	2.486	0.000	1.801	1.039	0	0	0.000	0.000
38	19.232	19.150	19.375	2304	240	9.581	0.000	V			6.056	12749	11.766	0.000	0.247	1.007	0	0	0.000	0.000
39	19.523	19.442	19.583	1307	207	6.305	0.000	V			6.162	15747	9.526	0.000	0.446	1.018	0	0	0.000	0.000
40	19.650	19.583	19.692	1091	230	4.748	0.000	V			6.209	87882	1.707	0.000	0.286	1.008	0	0	0.000	0.000
41	19.852	19.792	19.900	1112	230	4.836	0.000	V			6.283	252700	0.594	0.000	0.958	1.012	0	0	0.000	0.000
42	20.250	20.225	20.333	1029	177	5.826	0.000	V			6.429	73589	2.038	0.000	1.745	1.023	0	0	0.000	0.000
43	20.559	20.425	20.633	2230	229	9.746	0.000	V			6.542	37897	3.958	0.000	0.855	1.018	0	0	0.000	0.000
44	20.712	20.633	20.750	1175	193	6.100	0.000	V			6.599	99308	1.510	0.000	0.447	1.009	0	0	0.000	0.000
45	20.945	20.900	20.992	1150	261	4.403	0.000	V			6.684	115530	1.298	0.000	0.914	1.013	0	0	0.000	0.000
46	21.086	21.067	21.158	1016	203	5.009	0.000	V			6.736	26473	5.666	0.000	0.370	1.008	0	0	0.000	0.000
47	21.216	21.158	21.258	1029	199	5.158	0.000	V			6.783	128108	1.171	0.000	0.343	1.007	0	0	0.000	0.000
48	21.326	21.258	21.375	1407	243	5.800	0.000	V			6.824	64669	2.320	0.000	0.386	1.006	0	0	0.000	0.000
49	21.675	21.592	21.700	1006	184	5.455	0.000	V			6.952	373226	0.402	0.000	1.461	1.019	0	0	0.000	0.000
50	21.727	21.700	21.800	1002	209	4.788	0.000	V			6.971	155868	0.962	0.000	0.289	1.003	0	0	0.000	0.000
51	22.003	21.967	22.067	1126	206	5.466	0.000	V			7.072	113838	1.318	0.000	1.145	1.014	0	0	0.000	0.000
52	22.225	22.125	22.267	1731	260	6.657	0.000	V			7.153	124812	1.202	0.000	0.867	1.012	0	0	0.000	0.000
53	22.334	22.267	22.467	2552	257	9.943	0.000	V			7.194	28004	5.356	0.000	0.279	1.006	0	0	0.000	0.000
54	22.617	22.525	22.758	2994	250	11.994	0.000	V			7.297	28385	5.284	0.000	0.528	1.014	0	0	0.000	0.000
55	22.775	22.758	22.867	1298	226	5.752	0.000	V			7.355	62471	2.401	0.000	0.351	1.008	0	0	0.000	0.000
56	22.973	22.925	23.042	1585	257	6.157	0.000	V			7.428	114438	1.311	0.000	0.621	1.010	0	0	0.000	0.000
57	23.082	23.042	23.133	1098	231	4.752	0.000	V			7.468	101300	1.481	0.000	0.389	1.005	0	0	0.000	0.000
58	23.255	23.133	23.300	1933	236	8.179	0.000	V			7.532	62377	2.405	0.000	0.524	1.009	0	0	0.000	0.000
59	23.337	23.300	23.417	1398	232	6.017	0.000	V			7.562	2336	64.199	0.000	0.071	1.004	0	0	0.000	0.000
60	23.491	23.417	23.583	1992	249	7.990	0.000	V			7.618	46540	3.223	0.000	0.129	1.007	0	0	0.000	0.000
61	23.741	23.683	23.825	1396	220	6.337	0.000	V			7.710	13277	11.298	0.000	0.398	1.012	0	0	0.000	0.000
62	23.921	23.900	24.050	1599	226	7.085	0.000	V			7.776	67780	2.213	0.000	0.302	1.009	0	0	0.000	0.000
63	24.107	24.050	24.158	1083	201	5.402	0.000	V			7.844	217068	0.691	0.000	0.645	1.009	0	0	0.000	0.000
64	24.237	24.158	24.258	1007	189	5.327	0.000	V			7.892	149888	1.001	0.000	0.571	1.006	0	0	0.000	0.000
65	24.385	24.317	24.433	1199	195	6.153	0.000	V			7.946	88233	1.700	0.000	0.508	1.007	0	0	0.000	0.000
66	24.498	24.433	24.533	1005	204	4.939	0.000	V			7.987	259570	0.578	0.000	0.434	1.005	0	0	0.000	0.000
67	24.616	24.533	24.700	1908	266	7.160	0.000	V			8.031	157530	0.952	0.000	0.539	1.005	0	0	0.000	0.000
68	24.744	24.700	24.792	1085	216	5.019	0.000	V			8.078	232495	0.645	0.000	0.563	1.006	0	0	0.000	0.000
69	24.969	24.908	25.042	1240	194	6.378	0.000	V			8.160	144162	1.040	0.000	0.963	1.010	0	0	0.000	0.000
70	25.077	25.042	25.183	1477	229	6.436	0.000	V			8.200	148923	1.007	0.000	0.414	1.005	0	0	0.000	0.000
71	25.332	25.225	25.383	1390	173	8.041	0.000	V			8.293	60415	2.483	0.000	0.758	1.011	0	0	0.000	0.000
72	25.427	25.383	25.517	1669	267	6.258	0.000	V			8.328	100018	1.500	0.000	0.258	1.004	0	0	0.000	0.000
73	25.651	25.575	25.700	1380	208	6.632	0.000	V			8.410	59405	2.525	0.000	0.603	1.010	0	0	0.000	0.000
74	25.775	25.700	25.817	1359	244	5.562	0.000	V			8.456	113928	1.317	0.000	0.342	1.005	0	0	0.000	0.000
75	25.913	25.817	25.992	2188	271	8.063	0.000	V			8.507	118916	1.261	0.000	0.458	1.006	0	0	0.000	0.000
76	26.218	26.175	26.283	1457	245	5.938	0.000	V			8.619	109887	1.365	0.000	0.988	1.013	0	0	0.000	0.000
77	26.367	26.342	26.475	1499	221	6.796	0.000	V			8.673	9975	15.037	0.000	0.216	1.006	0	0	0.000	0.000
78	26.584	26.475	26.658	2304	270	8.546	0.000	V			8.753	45285	3.312	0.000	0.279	1.009	0	0	0.000	0.000
79	26.750	26.725	26.833	1231	218	5.642	0.000	V			8.814	42115	3.562	0.000	0.327	1.007	0	0	0.000	0.000
80	26.852	26.833	26.917	1058	231	4.579	0.000	V			8.851	170315	0.881	0.000	0.261	1.004	0	0	0.000	0.000
81	27.243	27.175	27.283	1607	290	5.542	0.000	V			8.994	181478	0.827	0.000	1.513	1.016	0	0	0.000	0.000
82	27.461	27.408	27.508	1445	247	5.850	0.000	V			9.075	1838	81.593	0.000	0.155	1.009	0	0	0.000	0.000
83	27.608	27.575	27.658	1055	219	4.814	0.000	V			9.129	308115	0.487	0.000	0.107	1.006	0	0	0.000	0.000
84	27.832	27.717	27.875	2031	258	7.858	0.000	V			9.211	69652	2.154	0.000	0.721	1.009	0	0	0.000	0.000
85	27.960	27.933	28.042	1262	243	5.188	0.000	V			9.258	191883	0.782	0.000	0.378	1.005	0	0	0.000	0.000
86	28.075	28.042	28.167	1597	278	5.752	0.000	V			9.300	403163	0.372	0.000	0.534	1.005	0	0	0.000	0.000
87	28.340	28.308	28.500	2118	262	8.084	0.000	V			9.397	133248	1.126	0.000	1.086	1.010	0	0	0.000	0.000
88	28.787	28.742	28.858	1190	211	5.647	0.000	V			9.561	223744	0.670	0.000	1.613	1.017	0	0	0.000	0.000
89	28.943	28.858	29.025	1949	240	8.133	0.000	V			9.618	90089	1.665	0.000	0.496	1.006	0	0	0.000	0.000
90	29.307	29.175	29.367	2198	241	9.118	0.000	V			9.752	0	0.000	0.000	0.000	1.014	0	0	0.000	0.000
91	29.383	29.367	29.475	1120	201	5.562	0.000	V			9.780	15581	9.627	0.000	0.000	1.003	0	0	0.000	0.000
92	29.641	29.550	29.675	1435	218	6.576	0.000	V			9.874	414607	0.362	0.000	0.458	1.010	0	0	0.000	0.000
93	29.765	29.733	29.825	1035	224	4.616	0.000	V			9.920	455632	0.329	0.000	0.688	1.005	0	0	0.000	0.000
94	29.870	29.825	29.983	1715	221	7.764	0.000	V			9.958	33292	4.506	0.000	0.252	1.004	0	0	0.000	0.000
95	30.039	29.983	30.142	2096	253	8.271	0.000	V			10.020	74462	2.014	0.000	0.310	1.006	0	0	0.000	0.000
96	30.186	30.142	30.233	1218	260	4.683	0.000	V			10.074	106868	1.404	0.000	0.362	1.005	0	0	0.000	0.000
97	30.354	30.292	30.425	1932	261	7.392	0.000	V			10.136	21334	7.031	0.000	0.280	1.006	0	0	0.000	0.000
98	30.625	30.542	30.650	1356	253	5.361	0.000	V			10.235	190134	0.789	0.000	0.488	1.010	0	0	0.000	0.000
99	30.726	30.650	30.775	1699	295	5.763	0.000	V			10.272	162434	0.923	0.000	0.346	1.004	0	0	0.000	0.000
100	30.799	30.775	30.858	1030	226	4.566	0.000	V			10.299	153303	0.978	0.000	0.237	1.003	0	0	0.000	0.000
101	30.942	30.858	30.992	1675	246	6.803	0.000	V			10.351	99737	1.504	0.000	0.402	1.005	0	0	0.000	0.000
102	31.064	31.033	31.117	1066	230	4.643	0.000	V			10.396	268	559.135	0.000	0.031	1.004	0	0	0.000	0.000
103	31.235	31.183	31.267	1064	242	4.401	0.000	V			10.459	156850	0.956	0.000	0.043	1.006	0	0	0.000	0.000
104	31.413	31.383	31.508	1691	253	6.681	0.000	V			10.524	177852	0.843	0.000	0.582	1.006	0	0	0.000	0.000
105	31.540	31.508	31.667	2035	248	8.216	0.000	V			10.571	162739	0.922	0.000	0.415	1.004	0	0	0.000	0.000
106	31.786	31.775	31.867	1252	236	5.298	0.000	V			10.661	9168	16.362	0.000	0.300	1.009	0	0	0.000	0.000
107	31.941	31.917	32.008	1246	242	5.150	0.000	V			10.718	53708	2.793	0.000	0.165	1.005	0	0	0.000	0.000
108	32.179	32.100	32.225	1529	250	6.125	0.000	V			10.805	9251	16.214	0.000	0.252	1.008	0	0	0.000	0.000
109	32.295	32.225	32.342	1445	252	5.736	0.000	V			10.848	165103	0.909	0.000	0.140	1.004	0	0	0.000	0.000
110	32.518	32.475	32.558	1103	295	3.742	0.000	V			10.930	551305	0.272	0.000	0.907	1.008	0	0	0.000	0.000
111	32.605	32.558	32.717	2144	255	8.412	0.000	V			10.962	113670	1.320	0.000	0.309	1.003	0	0	0.000	0.000
112	32.796	32.717	32.858	1665	219	7.594	0.000	V			11.032	21332	7.032	0.000	0.298	1.006	0	0	0.000	0.000
113	32.977	32.858	33.033	2079	219	9.476	0.000	V			11.098	121946	1.230	0.000	0.283	1.006	0	0	0.000	0.000
114	33.132	33.033	33.158	1508	270	5.589	0.000	V			11.155	247825	0.605	0.000	0.482	1.005	0	0	0.000	0.000
115	33.224	33.158	33.275	1374	231	5.961	0.000	V			11.189	280043	0.536	0.000	0.357	1.003	0	0	0.000	0.000
116	33.327	33.275	33.392	1515	236	6.408	0.000	V			11.227	233969	0.641	0.000	0.390	1.003	0	0	0.000	0.000
117	33.484	33.450	33.592	1766	294	6.008	0.000	V			11.284	397395	0.377	0.000	0.644	1.005	0	0	0.000	0.000
118	33.754	33.650	33.833	2286	243	9.400	0.000	V			11.383	63409	2.366	0.000	0.721	1.009	0	0	0.000	0.000
119	33.970	33.908	33.992	1150	290	3.965	0.000	V			11.462	934645	0.160	0.000	0.637	1.007	0	0	0.000	0.000
120	34.112	34.042	34.125	1110	255	4.352	0.000	V			11.514	164209	0.913	0.000	0.594	1.005	0	0	0.000	0.000
121	34.179	34.125	34.283	1988	266	7.465	0.000	V			11.539	74444	2.015	0.000	0.161	1.002	0	0	0.000	0.000
122	34.354	34.283	34.450	2257	288	7.824	0.000	V			11.603	81918	1.831	0.000	0.356	1.006	0	0	0.000	0.000
123	34.552	34.517	34.633	1401	225	6.221	0.000	V			11.676	72067	2.081	0.000	0.399	1.006	0	0	0.000	0.000
124	34.682	34.633	34.758	1249	219	5.694	0.000	V			11.724	469412	0.320	0.000	0.363	1.004	0	0	0.000	0.000
125	34.859	34.758	34.900	1608	234	6.865	0.000	V			11.788	193904	0.774	0.000	0.680	1.006	0	0	0.000	0.000
126	34.938	34.900	34.975	1018	264	3.859	0.000	V			11.817	41131	3.647	0.000	0.157	1.002	0	0	0.000	0.000
127	34.986	34.975	35.083	1246	219	5.687	0.000	V			11.835	221328	0.678	0.000	0.098	1.002	0	0	0.000	0.000
128	35.213	35.158	35.267	1212	215	5.625	0.000	V			11.918	0	0.000	0.000	0.000	1.007	0	0	0.000	0.000
129	35.342	35.267	35.358	1034	235	4.393	0.000	V			11.966	925874	0.162	0.000	0.000	1.004	0	0	0.000	0.000
130	35.442	35.358	35.483	1595	253	6.313	0.000	V			12.003	129558	1.158	0.000	0.372	1.003	0	0	0.000	0.000
131	35.742	35.683	35.783	1486	293	5.070	0.000	V			12.112	222433	0.674	0.000	0.859	1.009	0	0	0.000	0.000
132	35.844	35.783	35.933	2156	298	7.227	0.000	V			12.150	209138	0.717	0.000	0.333	1.003	0	0	0.000	0.000
133	35.975	35.933	36.042	1323	256	5.161	0.000	V			12.198	16280	9.214	0.000	0.182	1.004	0	0	0.000	0.000
134	36.317	36.233	36.367	1772	262	6.755	0.000	V			12.323	62997	2.381	0.000	0.400	1.010	0	0	0.000	0.000
135	36.453	36.408	36.575	2329	279	8.336	0.000	V			12.373	147019	1.020	0.000	0.285	1.004	0	0	0.000	0.000
136	36.643	36.575	36.667	1170	270	4.342	0.000	V			12.443	259792	0.577	0.000	0.569	1.006	0	0	0.000	0.000
137	36.747	36.667	36.775	1426	251	5.685	0.000	V			12.481	168384	0.891	0.000	0.321	1.003	0	0	0.000	0.000
138	36.907	36.842	36.942	1509	290	5.200	0.000	V			12.540	164055	0.914	0.000	0.445	1.005	0	0	0.000	0.000
139	36.993	36.942	37.033	1375	297	4.627	0.000	V			12.571	25502	5.882	0.000	0.132	1.002	0	0	0.000	0.000
140	37.129	37.033	37.158	1953	326	5.995	0.000	V			12.621	233518	0.642	0.000	0.220	1.004	0	0	0.000	0.000
141	37.220	37.158	37.342	2597	298	8.719	0.000	V			12.655	107326	1.398	0.000	0.240	1.003	0	0	0.000	0.000
142	37.437	37.342	37.525	2603	284	9.176	0.000	V			12.734	168472	0.890	0.000	0.529	1.006	0	0	0.000	0.000
143	37.587	37.525	37.650	1828	294	6.223	0.000	V			12.789	109644	1.368	0.000	0.367	1.004	0	0	0.000	0.000
144	37.797	37.692	37.858	2349	285	8.256	0.000	V			12.867	134674	1.114	0.000	0.486	1.006	0	0	0.000	0.000
145	37.974	37.858	38.025	2442	322	7.592	0.000	V			12.931	72544	2.068	0.000	0.361	1.005	0	0	0.000	0.000
146	38.054	38.025	38.150	2085	338	6.176	0.000	V			12.961	283985	0.528	0.000	0.189	1.002	0	0	0.000	0.000
147	38.236	38.192	38.333	2305	295	7.804	0.000	V			13.028	8396	17.866	0.000	0.187	1.005	0	0	0.000	0.000
148	38.508	38.383	38.550	2549	282	9.030	0.000	V			13.127	18977	7.904	0.000	0.195	1.008	0	0	0.000	0.000
149	38.584	38.550	38.633	1166	255	4.574	0.000	V			13.155	114653	1.308	0.000	0.096	1.002	0	0	0.000	0.000
150	38.690	38.633	38.733	1321	240	5.504	0.000	V			13.194	138999	1.079	0.000	0.244	1.003	0	0	0.000	0.000
151	38.814	38.733	38.867	1861	255	7.285	0.000	V			13.240	165823	0.905	0.000	0.312	1.003	0	0	0.000	0.000
152	38.899	38.867	39.042	2887	338	8.534	0.000	V			13.271	55111	2.722	0.000	0.163	1.002	0	0	0.000	0.000
153	39.116	39.042	39.150	1700	295	5.764	0.000	V			13.350	128982	1.163	0.000	0.395	1.006	0	0	0.000	0.000
154	39.237	39.200	39.317	1669	302	5.525	0.000	V			13.395	392026	0.383	0.000	0.351	1.003	0	0	0.000	0.000
155	39.463	39.375	39.492	1810	338	5.360	0.000	V			13.478	457271	0.328	0.000	0.934	1.006	0	0	0.000	0.000
156	39.522	39.492	39.575	1214	301	4.037	0.000	V			13.499	325753	0.460	0.000	0.231	1.002	0	0	0.000	0.000
157	39.684	39.575	39.758	2630	309	8.512	0.000	V			13.559	111222	1.349	0.000	0.430	1.004	0	0	0.000	0.000
158	39.810	39.758	39.867	1387	232	5.968	0.000	V			13.605	32106	4.672	0.000	0.186	1.003	0	0	0.000	0.000
159	39.944	39.867	39.983	1698	285	5.955	0.000	V			13.654	249479	0.601	0.000	0.221	1.004	0	0	0.000	0.000
160	40.025	39.983	40.150	2321	282	8.226	0.000	V			13.684	281130	0.534	0.000	0.261	1.002	0	0	0.000	0.000
161	40.231	40.150	40.258	1382	272	5.088	0.000	V			13.759	358418	0.419	0.000	0.724	1.006	0	0	0.000	0.000
162	40.404	40.325	40.508	2480	267	9.272	0.000	V			13.823	65220	2.300	0.000	0.382	1.005	0	0	0.000	0.000
163	40.541	40.508	40.592	1276	269	4.750	0.000	V			13.873	513644	0.292	0.000	0.319	1.004	0	0	0.000	0.000
164	40.625	40.592	40.667	1112	260	4.271	0.000	V			13.904	224978	0.667	0.000	0.298	1.002	0	0	0.000	0.000
165	40.700	40.667	40.758	1271	258	4.931	0.000	V			13.931	175734	0.854	0.000	0.203	1.002	0	0	0.000	0.000
166	40.818	40.758	40.875	1684	274	6.152	0.000	V			13.975	199617	0.751	0.000	0.313	1.003	0	0	0.000	0.000
167	40.990	40.925	41.050	1887	319	5.917	0.000	V			14.038	326103	0.460	0.000	0.528	1.005	0	0	0.000	0.000
168	41.141	41.050	41.167	1703	295	5.784	0.000	V			14.093	310597	0.483	0.000	0.520	1.004	0	0	0.000	0.000
169	41.219	41.167	41.258	1455	289	5.035	0.000	V			14.122	207388	0.723	0.000	0.238	1.002	0	0	0.000	0.000
170	41.293	41.258	41.383	1803	310	5.813	0.000	V			14.149	218755	0.686	0.000	0.206	1.002	0	0	0.000	0.000
171	41.527	41.383	41.592	2813	300	9.365	0.000	V			14.235	251842	0.596	0.000	0.684	1.006	0	0	0.000	0.000
172	41.635	41.592	41.733	1991	315	6.313	0.000	V			14.274	560666	0.268	0.000	0.390	1.003	0	0	0.000	0.000
173	41.760	41.733	41.817	1079	239	4.524	0.000	V			14.320	304118	0.493	0.000	0.475	1.003	0	0	0.000	0.000
174	41.885	41.817	41.908	1192	261	4.563	0.000	V			14.366	775635	0.193	0.000	0.506	1.003	0	0	0.000	0.000
175	42.053	41.975	42.083	1781	353	5.043	0.000	V			14.428	1281358	0.117	0.000	0.992	1.004	0	0	0.000	0.000
176	42.162	42.083	42.250	2407	271	8.870	0.000	V			14.468	86521	1.734	0.000	0.303	1.003	0	0	0.000	0.000
177	42.365	42.300	42.417	1355	226	5.997	0.000	V			14.542	0	0.000	0.000	0.000	1.005	0	0	0.000	0.000
178	42.460	42.417	42.508	1401	286	4.901	0.000	V			14.577	699408	0.214	0.000	0.000	1.002	0	0	0.000	0.000
179	42.534	42.508	42.592	1269	274	4.631	0.000	V			14.604	287534	0.522	0.000	0.283	1.002	0	0	0.000	0.000
180	42.633	42.592	42.658	1004	275	3.654	0.000	V			14.641	262023	0.572	0.000	0.307	1.003	0	0	0.000	0.000
181	42.714	42.658	42.750	1431	317	4.519	0.000	V			14.670	372705	0.402	0.000	0.264	1.002	0	0	0.000	0.000
182	42.818	42.750	42.858	1519	273	5.572	0.000	V			14.708	248684	0.603	0.000	0.333	1.003	0	0	0.000	0.000
183	43.022	42.917	43.050	2112	324	6.512	0.000	V			14.783	337169	0.445	0.000	0.638	1.005	0	0	0.000	0.000
184	43.076	43.050	43.117	1055	283	3.729	0.000	V			14.803	194954	0.769	0.000	0.155	1.001	0	0	0.000	0.000
185	43.239	43.117	43.308	3418	355	9.623	0.000	V			14.863	82860	1.810	0.000	0.330	1.004	0	0	0.000	0.000
186	43.381	43.308	43.408	1397	282	4.953	0.000	V			14.915	335271	0.447	0.000	0.315	1.004	0	0	0.000	0.000
187	43.513	43.467	43.542	1068	279	3.832	0.000	V			14.963	216902	0.692	0.000	0.390	1.003	0	0	0.000	0.000
188	43.567	43.542	43.633	1327	286	4.645	0.000	V			14.983	107398	1.397	0.000	0.121	1.001	0	0	0.000	0.000
189	43.892	43.867	43.942	1100	273	4.027	0.000	V			15.103	300958	0.498	0.000	0.764	1.008	0	0	0.000	0.000
190	44.058	44.042	44.108	1042	285	3.659	0.000	V			15.163	69745	2.151	0.000	0.336	1.004	0	0	0.000	0.000
191	44.176	44.108	44.225	1809	300	6.031	0.000	V			15.206	363127	0.413	0.000	0.244	1.003	0	0	0.000	0.000
192	44.358	44.292	44.467	2855	316	9.030	0.000	V			15.273	140528	1.067	0.000	0.476	1.004	0	0	0.000	0.000
193	44.523	44.467	44.550	1380	303	4.556	0.000	V			15.334	662823	0.226	0.000	0.477	1.004	0	0	0.000	0.000
194	44.614	44.550	44.642	1364	274	4.986	0.000	V			15.367	180224	0.832	0.000	0.285	1.002	0	0	0.000	0.000
195	44.767	44.700	44.775	1124	255	4.405	0.000	V			15.423	52048	2.882	0.000	0.253	1.004	0	0	0.000	0.000
196	44.841	44.775	44.875	1667	320	5.214	0.000	V			15.450	162471	0.923	0.000	0.120	1.002	0	0	0.000	0.000
197	44.993	44.875	45.083	3208	324	9.902	0.000	V			15.506	252158	0.595	0.000	0.379	1.004	0	0	0.000	0.000
198	45.170	45.083	45.208	1786	288	6.213	0.000	V			15.571	197540	0.759	0.000	0.462	1.004	0	0	0.000	0.000
199	45.317	45.208	45.342	1998	269	7.417	0.000	V			15.625	210060	0.714	0.000	0.367	1.003	0	0	0.000	0.000
200	45.435	45.342	45.492	2344	285	8.223	0.000	V			15.668	147609	1.016	0.000	0.272	1.003	0	0	0.000	0.000
201	45.541	45.492	45.567	1197	303	3.945	0.000	V			15.708	408072	0.368	0.000	0.281	1.002	0	0	0.000	0.000
202	45.652	45.625	45.742	1973	305	6.474	0.000	V			15.748	314437	0.477	0.000	0.361	1.003	0	0	0.000	0.000
203	45.801	45.742	45.833	1570	339	4.634	0.000	V			15.803	526936	0.285	0.000	0.518	1.003	0	0	0.000	0.000
204	45.884	45.833	45.917	1418	322	4.400	0.000	V			15.833	277140	0.541	0.000	0.274	1.002	0	0	0.000	0.000
205	45.983	45.967	46.067	1646	315	5.222	0.000	V			15.870	92766	1.617	0.000	0.209	1.002	0	0	0.000	0.000
206	46.102	46.067	46.175	1551	251	6.189	0.000	V			15.913	76429	1.963	0.000	0.186	1.003	0	0	0.000	0.000
207	46.342	46.233	46.392	2657	326	8.157	0.000	V			16.001	85596	1.752	0.000	0.369	1.006	0	0	0.000	0.000
208	46.439	46.392	46.483	1759	345	5.102	0.000	V			16.037	304549	0.493	0.000	0.201	1.002	0	0	0.000	0.000
209	46.560	46.483	46.617	2444	327	7.469	0.000	V			16.081	98279	1.526	0.000	0.261	1.003	0	0	0.000	0.000
210	46.666	46.650	46.725	1210	284	4.252	0.000	V			16.120	141195	1.062	0.000	0.194	1.002	0	0	0.000	0.000
211	46.825	46.783	46.850	1157	320	3.618	0.000	V			16.179	298740	0.502	0.000	0.379	1.004	0	0	0.000	0.000
212	46.933	46.850	47.025	3321	387	8.576	0.000	V			16.218	195225	0.768	0.000	0.280	1.002	0	0	0.000	0.000
213	47.068	47.025	47.100	1229	314	3.917	0.000	V			16.268	364642	0.411	0.000	0.367	1.003	0	0	0.000	0.000
214	47.128	47.100	47.158	1036	322	3.212	0.000	V			16.290	549014	0.273	0.000	0.211	1.001	0	0	0.000	0.000
215	47.175	47.158	47.233	1168	287	4.072	0.000	V			16.307	267911	0.560	0.000	0.153	1.001	0	0	0.000	0.000
216	47.337	47.275	47.358	1455	312	4.657	0.000	V			16.366	147651	1.016	0.000	0.378	1.004	0	0	0.000	0.000
217	47.407	47.358	47.450	1591	331	4.803	0.000	V			16.392	419774	0.357	0.000	0.180	1.002	0	0	0.000	0.000
218	47.475	47.450	47.517	1021	264	3.861	0.000	V			16.417	217363	0.690	0.000	0.193	1.002	0	0	0.000	0.000
219	47.550	47.517	47.633	1979	326	6.066	0.000	V			16.445	456641	0.328	0.000	0.219	1.002	0	0	0.000	0.000
220	47.664	47.633	47.708	1204	297	4.055	0.000	V			16.486	80807	1.856	0.000	0.239	1.003	0	0	0.000	0.000
221	47.760	47.708	47.792	1507	358	4.210	0.000	V			16.522	782248	0.192	0.000	0.217	1.002	0	0	0.000	0.000
222	47.850	47.792	47.967	3050	360	8.473	0.000	V			16.554	257319	0.583	0.000	0.303	1.002	0	0	0.000	0.000
223	48.112	48.033	48.242	3262	333	9.802	0.000	V			16.651	256774	0.584	0.000	0.691	1.006	0	0	0.000	0.000
224	48.298	48.242	48.350	1877	332	5.652	0.000	V			16.719	265272	0.565	0.000	0.494	1.004	0	0	0.000	0.000
225	48.405	48.350	48.433	1197	275	4.352	0.000	V			16.758	439333	0.341	0.000	0.321	1.002	0	0	0.000	0.000
226	48.500	48.433	48.525	1411	290	4.870	0.000	V			16.793	607510	0.247	0.000	0.350	1.002	0	0	0.000	0.000
227	48.608	48.575	48.683	1859	312	5.961	0.000	V			16.833	35230	4.258	0.000	0.168	1.002	0	0	0.000	0.000
228	48.706	48.683	48.783	1522	272	5.599	0.000	V			16.868	43324	3.462	0.000	0.099	1.002	0	0	0.000	0.000
229	48.836	48.783	48.900	1805	281	6.412	0.000	V			16.916	433776	0.346	0.000	0.212	1.003	0	0	0.000	0.000
230	49.000	48.950	49.025	1049	258	4.062	0.000	V			16.976	846746	0.177	0.000	0.642	1.004	0	0	0.000	0.000
231	49.094	49.025	49.150	2074	316	6.562	0.000	V			17.011	242633	0.618	0.000	0.306	1.002	0	0	0.000	0.000
232	49.172	49.150	49.217	1087	294	3.700	0.000	V			17.039	154135	0.973	0.000	0.173	1.002	0	0	0.000	0.000
233	49.241	49.217	49.300	1577	332	4.746	0.000	V			17.065	532552	0.282	0.000	0.179	1.001	0	0	0.000	0.000
234	49.317	49.300	49.367	1030	271	3.796	0.000	V			17.093	140756	1.066	0.000	0.191	1.002	0	0	0.000	0.000
235	49.411	49.367	49.442	1109	284	3.903	0.000	V			17.127	708757	0.212	0.000	0.249	1.002	0	0	0.000	0.000
236	49.523	49.442	49.583	2253	322	6.995	0.000	V			17.168	491822	0.305	0.000	0.434	1.002	0	0	0.000	0.000
237	49.788	49.667	49.842	2816	324	8.703	0.000	V			17.265	113462	1.322	0.000	0.606	1.006	0	0	0.000	0.000
238	49.868	49.842	49.933	1368	299	4.577	0.000	V			17.295	453870	0.330	0.000	0.180	1.002	0	0	0.000	0.000
239	49.973	49.933	50.000	1121	328	3.415	0.000	V			17.333	1196376	0.125	0.000	0.438	1.002	0	0	0.000	0.000
240	50.034	50.000	50.067	1037	298	3.484	0.000	V			17.356	216607	0.692	0.000	0.199	1.001	0	0	0.000	0.000
241	50.177	50.067	50.258	2739	304	9.005	0.000	V			17.408	151240	0.992	0.000	0.304	1.003	0	0	0.000	0.000
242	50.367	50.317	50.467	2577	339	7.598	0.000	V			17.478	121756	1.232	0.000	0.348	1.004	0	0	0.000	0.000
243	50.538	50.467	50.575	1513	251	6.025	0.000	V			17.540	85460	1.755	0.000	0.268	1.004	0	0	0.000	0.000
244	50.630	50.575	50.692	1722	262	6.575	0.000	V			17.574	36534	4.106	0.000	0.105	1.002	0	0	0.000	0.000
245	50.794	50.742	50.833	1450	321	4.512	0.000	V			17.635	782398	0.192	0.000	0.255	1.003	0	0	0.000	0.000
246	50.937	50.833	51.000	2607	308	8.461	0.000	V			17.687	301850	0.497	0.000	0.476	1.003	0	0	0.000	0.000
247	51.133	51.000	51.192	3263	392	8.326	0.000	V			17.759	528417	0.284	0.000	0.601	1.004	0	0	0.000	0.000
248	51.216	51.192	51.258	1042	293	3.559	0.000	V			17.789	1466866	0.102	0.000	0.369	1.002	0	0	0.000	0.000
249	51.309	51.258	51.383	1990	305	6.519	0.000	V			17.824	420585	0.357	0.000	0.383	1.002	0	0	0.000	0.000
250	51.422	51.383	51.500	1878	300	6.263	0.000	V			17.865	316956	0.473	0.000	0.331	1.002	0	0	0.000	0.000
251	51.594	51.500	51.633	2158	289	7.461	0.000	V			17.928	103449	1.450	0.000	0.342	1.004	0	0	0.000	0.000
252	51.726	51.633	51.758	2239	335	6.676	0.000	V			17.976	134524	1.115	0.000	0.219	1.003	0	0	0.000	0.000
253	51.775	51.758	51.825	1077	308	3.498	0.000	V			17.994	481577	0.311	0.000	0.114	1.001	0	0	0.000	0.000
254	51.854	51.825	51.925	1665	320	5.206	0.000	V			18.023	76629	1.957	0.000	0.151	1.002	0	0	0.000	0.000
255	51.934	51.925	51.992	1044	270	3.875	0.000	V			18.053	73287	2.047	0.000	0.105	1.002	0	0	0.000	0.000
256	52.058	51.992	52.150	2477	298	8.324	0.000	V			18.098	604089	0.248	0.000	0.241	1.003	0	0	0.000	0.000
257	52.232	52.150	52.317	2651	312	8.493	0.000	V			18.162	190382	0.788	0.000	0.465	1.004	0	0	0.000	0.000
258	52.382	52.317	52.408	1524	317	4.802	0.000	V			18.217	377586	0.397	0.000	0.366	1.003	0	0	0.000	0.000
259	52.446	52.408	52.508	1507	310	4.864	0.000	V			18.241	328002	0.457	0.000	0.182	1.001	0	0	0.000	0.000
260	52.614	52.567	52.725	2598	296	8.780	0.000	V			18.302	213634	0.702	0.000	0.409	1.003	0	0	0.000	0.000
261	52.757	52.725	52.842	1858	310	5.990	0.000	V			18.355	426058	0.352	0.000	0.366	1.003	0	0	0.000	0.000
262	52.887	52.842	52.967	1864	302	6.175	0.000	V			18.403	203735	0.736	0.000	0.329	1.003	0	0	0.000	0.000
263	52.997	52.967	53.067	1382	259	5.328	0.000	V			18.443	0	0.000	0.000	0.000	1.002	0	0	0.000	0.000
264	53.133	53.067	53.175	1522	267	5.693	0.000	V			18.493	392362	0.382	0.000	0.000	1.003	0	0	0.000	0.000
265	53.260	53.233	53.308	1190	299	3.980	0.000	V			18.539	1081901	0.139	0.000	0.465	1.003	0	0	0.000	0.000
266	53.352	53.308	53.475	2529	278	9.113	0.000	V			18.573	119930	1.251	0.000	0.224	1.002	0	0	0.000	0.000
267	53.545	53.475	53.617	2033	262	7.755	0.000	V			18.644	161253	0.930	0.000	0.337	1.004	0	0	0.000	0.000
268	53.707	53.617	53.775	2561	333	7.688	0.000	V			18.703	132191	1.135	0.000	0.288	1.003	0	0	0.000	0.000
269	53.850	53.775	53.883	1522	254	5.998	0.000	V			18.756	597120	0.251	0.000	0.329	1.003	0	0	0.000	0.000
270	53.956	53.883	54.050	2274	305	7.446	0.000	V			18.795	548311	0.274	0.000	0.373	1.002	0	0	0.000	0.000
271	54.102	54.050	54.133	1052	239	4.395	0.000	V			18.848	699591	0.214	0.000	0.530	1.003	0	0	0.000	0.000
272	54.206	54.133	54.242	1612	302	5.334	0.000	V			18.886	505050	0.297	0.000	0.369	1.002	0	0	0.000	0.000
273	54.262	54.242	54.342	1320	240	5.512	0.000	V			18.907	95480	1.571	0.000	0.110	1.001	0	0	0.000	0.000
274	54.420	54.342	54.508	2091	267	7.821	0.000	V			18.965	449218	0.334	0.000	0.309	1.003	0	0	0.000	0.000
275	54.683	54.558	54.733	2264	302	7.486	0.000	V			19.061	85086	1.763	0.000	0.489	1.005	0	0	0.000	0.000
276	54.753	54.733	54.825	1105	214	5.169	0.000	V			19.087	473390	0.317	0.000	0.131	1.001	0	0	0.000	0.000
277	54.883	54.825	54.917	1192	231	5.162	0.000	V			19.135	241385	0.621	0.000	0.340	1.003	0	0	0.000	0.000
278	54.978	54.917	55.042	1919	310	6.189	0.000	V			19.169	730393	0.205	0.000	0.268	1.002	0	0	0.000	0.000
279	55.085	55.042	55.183	1771	271	6.534	0.000	V			19.209	530862	0.283	0.000	0.385	1.002	0	0	0.000	0.000
280	55.229	55.183	55.325	1967	271	7.252	0.000	V			19.262	414144	0.362	0.000	0.445	1.003	0	0	0.000	0.000
281	55.418	55.325	55.525	3032	337	9.003	0.000	V			19.331	551796	0.272	0.000	0.589	1.004	0	0	0.000	0.000
282	55.550	55.525	55.625	1288	246	5.242	0.000	V			19.379	771037	0.195	0.000	0.478	1.003	0	0	0.000	0.000
283	55.705	55.625	55.758	1919	273	7.017	0.000	V			19.436	51008	2.941	0.000	0.250	1.003	0	0	0.000	0.000
284	55.800	55.783	55.867	1223	276	4.429	0.000	V			19.471	12855	11.669	0.000	0.064	1.002	0	0	0.000	0.000
285	55.919	55.867	55.958	1355	282	4.807	0.000	V			19.515	576860	0.260	0.000	0.105	1.002	0	0	0.000	0.000
286	56.023	55.958	56.075	1769	327	5.410	0.000	V			19.553	1999343	0.075	0.000	0.459	1.002	0	0	0.000	0.000
287	56.199	56.133	56.242	1639	311	5.276	0.000	V			19.618	643414	0.233	0.000	0.803	1.003	0	0	0.000	0.000
288	56.317	56.292	56.375	1082	231	4.676	0.000	V			19.661	708562	0.212	0.000	0.431	1.002	0	0	0.000	0.000
289	56.400	56.375	56.458	1008	206	4.903	0.000	V			19.691	230875	0.650	0.000	0.224	1.002	0	0	0.000	0.000
290	56.491	56.458	56.567	1423	273	5.211	0.000	V			19.725	904701	0.166	0.000	0.257	1.002	0	0	0.000	0.000
291	56.616	56.567	56.658	1186	243	4.882	0.000	V			19.771	516164	0.291	0.000	0.455	1.002	0	0	0.000	0.000
292	56.709	56.658	56.742	1117	274	4.071	0.000	V			19.804	1189680	0.126	0.000	0.352	1.002	0	0	0.000	0.000
293	56.768	56.742	56.833	1340	274	4.894	0.000	V			19.826	399115	0.376	0.000	0.211	1.001	0	0	0.000	0.000
294	56.858	56.833	56.908	1006	275	3.659	0.000	V			19.859	1476823	0.102	0.000	0.329	1.002	0	0	0.000	0.000
295	56.951	56.908	57.000	1206	270	4.470	0.000	V			19.893	1551837	0.097	0.000	0.498	1.002	0	0	0.000	0.000
296	57.087	57.000	57.167	2318	266	8.701	0.000	V			19.943	359837	0.417	0.000	0.485	1.003	0	0	0.000	0.000
297	57.209	57.167	57.250	1046	221	4.736	0.000	V			19.988	125812	1.192	0.000	0.237	1.002	0	0	0.000	0.000
298	57.297	57.250	57.342	1218	265	4.600	0.000	V			20.020	216647	0.692	0.000	0.156	1.002	0	0	0.000	0.000
299	57.426	57.342	57.475	1692	238	7.095	0.000	V			20.068	271041	0.553	0.000	0.276	1.002	0	0	0.000	0.000
300	57.592	57.525	57.633	1480	268	5.518	0.000	V			20.128	326602	0.459	0.000	0.393	1.003	0	0	0.000	0.000
301	57.701	57.633	57.742	1205	204	5.917	0.000	V			20.168	368391	0.407	0.000	0.278	1.002	0	0	0.000	0.000
302	57.904	57.817	57.958	1709	267	6.412	0.000	V			20.243	1505781	0.100	0.000	0.714	1.004	0	0	0.000	0.000
303	58.009	57.958	58.117	1765	228	7.752	0.000	V			20.281	140540	1.067	0.000	0.260	1.002	0	0	0.000	0.000
304	58.167	58.117	58.225	1277	211	6.050	0.000	V			20.339	393053	0.382	0.000	0.319	1.003	0	0	0.000	0.000
305	58.283	58.225	58.333	1251	188	6.654	0.000	V			20.382	275394	0.545	0.000	0.286	1.002	0	0	0.000	0.000
306	58.380	58.333	58.425	1117	210	5.307	0.000	V			20.418	46353	3.236	0.000	0.126	1.002	0	0	0.000	0.000
307	58.491	58.425	58.533	1352	236	5.736	0.000	V			20.458	463157	0.324	0.000	0.156	1.002	0	0	0.000	0.000
308	58.601	58.533	58.633	1180	218	5.425	0.000	V			20.499	447426	0.335	0.000	0.317	1.002	0	0	0.000	0.000
309	58.664	58.633	58.717	1026	234	4.381	0.000	V			20.522	1167005	0.129	0.000	0.220	1.001	0	0	0.000	0.000
310	58.943	58.883	58.967	1155	282	4.099	0.000	V			20.624	3139	47.785	0.000	0.126	1.005	0	0	0.000	0.000
311	59.020	58.967	59.058	1371	267	5.134	0.000	V			20.652	806578	0.186	0.000	0.035	1.001	0	0	0.000	0.000
312	59.076	59.058	59.175	1897	289	6.561	0.000	V			20.673	269761	0.556	0.000	0.155	1.001	0	0	0.000	0.000
313	59.290	59.217	59.375	2426	274	8.851	0.000	V			20.751	133262	1.126	0.000	0.388	1.004	0	0	0.000	0.000
314	59.435	59.375	59.458	1237	276	4.484	0.000	V			20.805	230935	0.650	0.000	0.253	1.003	0	0	0.000	0.000
315	59.477	59.458	59.550	1240	245	5.052	0.000	V			20.820	338902	0.443	0.000	0.092	1.001	0	0	0.000	0.000
316	59.594	59.550	59.700	2126	277	7.664	0.000	V			20.863	284150	0.528	0.000	0.273	1.002	0	0	0.000	0.000
317	59.789	59.758	59.833	1030	266	3.875	0.000	V			20.934	850764	0.176	0.000	0.552	1.003	0	0	0.000	0.000
318	59.907	59.833	59.933	1396	285	4.897	0.000	V			20.978	587306	0.255	0.000	0.413	1.002	0	0	0.000	0.000
319	59.963	59.933	60.067	1706	252	6.758	0.000	V			20.998	210533	0.712	0.000	0.133	1.001	0	0	0.000	0.000
320	60.170	60.108	60.225	1598	279	5.720	0.000	V			21.074	1213707	0.124	0.000	0.561	1.004	0	0	0.000	0.000
321	60.290	60.225	60.325	1146	229	5.009	0.000	V			21.118	786379	0.191	0.000	0.488	1.002	0	0	0.000	0.000
322	60.454	60.417	60.533	1319	206	6.395	0.000	V			21.179	353847	0.424	0.000	0.484	1.003	0	0	0.000	0.000
323	60.692	60.600	60.717	1223	203	6.036	0.000	V			21.266	94686	1.584	0.000	0.398	1.004	0	0	0.000	0.000
324	60.847	60.717	60.958	2764	227	12.163	0.000	V			21.323	384230	0.390	0.000	0.263	1.003	0	0	0.000	0.000
325	61.263	61.225	61.333	1105	198	5.584	0.000	V			21.475	858446	0.175	0.000	1.264	1.007	0	0	0.000	0.000
326	61.705	61.642	61.750	1220	235	5.200	0.000	V			21.637	631739	0.237	0.000	1.537	1.008	0	0	0.000	0.000
327	61.919	61.833	61.992	1743	275	6.339	0.000	V			21.716	1562869	0.096	0.000	0.842	1.004	0	0	0.000	0.000
328	62.233	62.133	62.258	1245	204	6.095	0.000	V			21.831	347585	0.432	0.000	1.014	1.005	0	0	0.000	0.000
329	62.437	62.400	62.508	1022	185	5.526	0.000	V			21.906	880548	0.170	0.000	0.592	1.003	0	0	0.000	0.000
330	62.611	62.508	62.650	1428	209	6.838	0.000	V			21.970	358379	0.419	0.000	0.508	1.003	0	0	0.000	0.000
331	62.667	62.650	62.767	1192	208	5.719	0.000	V			21.990	777937	0.193	0.000	0.158	1.001	0	0	0.000	0.000
332	62.990	62.925	63.033	1164	226	5.154	0.000	V			22.109	1762904	0.085	0.000	1.366	1.005	0	0	0.000	0.000
333	63.228	63.117	63.325	1923	217	8.862	0.000	V			22.196	633126	0.237	0.000	0.935	1.004	0	0	0.000	0.000
334	63.486	63.400	63.525	1268	205	6.171	0.000	V			22.291	1548050	0.097	0.000	0.988	1.004	0	0	0.000	0.000
335	63.576	63.525	63.633	1014	209	4.860	0.000	V			22.324	1826489	0.082	0.000	0.459	1.001	0	0	0.000	0.000
336	63.695	63.633	63.842	1660	161	10.307	0.000	V			22.367	705259	0.213	0.000	0.486	1.002	0	0	0.000	0.000
337	64.015	63.950	64.092	1094	167	6.543	0.000	V			22.485	1905073	0.079	0.000	1.307	1.005	0	0	0.000	0.000
338	64.205	64.092	64.250	1343	171	7.861	0.000	V			22.555	698751	0.215	0.000	0.773	1.003	0	0	0.000	0.000
339	64.336	64.250	64.383	1114	161	6.911	0.000	V			22.603	1007108	0.149	0.000	0.464	1.002	0	0	0.000	0.000
340	64.579	64.533	64.667	1049	159	6.607	0.000	V			22.692	1905818	0.079	0.000	1.098	1.004	0	0	0.000	0.000
341	65.476	65.375	65.567	1223	166	7.345	0.000	V			23.021	1349717	0.111	0.000	4.345	1.014	0	0	0.000	0.000
342	65.836	65.767	65.925	1195	194	6.163	0.000	V			23.153	2226140	0.067	0.000	1.791	1.006	0	0	0.000	0.000
343	67.226	67.158	67.300	1203	180	6.670	0.000	V			23.663	2142401	0.070	0.000	7.721	1.022	0	0	0.000	0.000
344	67.567	67.542	67.700	1006	151	6.661	0.000	V			23.788	1312769	0.114	0.000	1.622	1.005	0	0	0.000	0.000
345	68.739	68.667	68.858	1164	186	6.244	0.000	V			24.218	2297072	0.065	0.000	5.620	1.018	0	0	0.000	0.000
[Peak Table(Detector B)]
# of Peaks	13
Peak#	R.Time	I.Time	F.Time	Area	Height	A/H	Conc.	Mark	ID#	Name	k'	Plate #	Plate Ht.	Tailing	Resolution	Sep.Factor	Area Ratio	Height Ratio	Conc. %	Norm Conc.
1	9.305	8.817	10.008	1992	135	14.720	0.065	M			0.000	15163	9.893	2.073	0.000	0.000	0	0	0.000	0.000
2	13.983	13.008	16.150	61162	1642	37.242	2.010	M			0.503	3461	43.334	1.730	7.467	0.000	0	0	0.000	0.000
3	18.491	17.442	21.358	319704	7548	42.353	10.508	M			0.987	5159	29.077	1.744	4.552	1.964	0	0	0.000	0.000
4	22.459	21.358	24.483	414300	8584	48.262	13.617	M			1.414	5330	28.143	1.797	3.511	1.432	0	0	0.000	0.000
5	25.598	24.483	27.400	544505	10508	51.818	17.897	V M			1.751	6325	23.714	1.735	2.494	1.239	0	0	0.000	0.000
6	28.298	27.400	29.817	536177	9908	54.118	17.623	V M			2.041	6452	23.247	0.000	2.002	1.166	0	0	0.000	0.000
7	30.600	29.817	31.925	441311	7944	55.552	14.505	V M			2.289	7895	18.998	0.000	1.653	1.121	0	0	0.000	0.000
8	32.625	31.925	33.717	303234	5305	57.155	9.967	V M			2.506	7781	19.278	0.000	1.418	1.095	0	0	0.000	0.000
9	34.359	33.717	35.283	181869	3034	59.934	5.978	V M			2.693	7439	20.164	0.000	1.129	1.074	0	0	0.000	0.000
10	35.934	35.283	36.700	106570	1737	61.363	3.503	V M			2.862	5184	28.933	0.000	0.877	1.063	0	0	0.000	0.000
11	37.180	36.700	37.900	55994	917	61.067	1.840	V M			2.996	1632	91.939	0.000	0.439	1.047	0	0	0.000	0.000
12	38.153	37.900	39.000	33700	628	53.703	1.108	V M			3.100	4013	37.378	0.000	0.319	1.035	0	0	0.000	0.000
13	39.015	39.000	45.317	41907	393	106.615	1.377	V M			3.193	14351	10.452	0.000	0.464	1.030	0	0	0.000	0.000
[Peak Table(AD2)]
# of Peaks	0
[Compound Results(Detector A)]
# of IDs	0
[Compound Results(Detector B)]
# of IDs	0
[Compound Results(AD2)]
# of IDs	0
[LC Chromatogram(Detector A-Ch1)]
Interval(msec)	500
# of Points	8401
Start Time(min)	0.000
End Time(min)	70.000
Intensity Units	mV
Intensity Multiplier	0.001
Wavelength(nm)	280
R.Time (min)	Intensity
0.00000	8
0.00833	8
0.01667	17
0.02500	7
0.03333	-40
0.04167	-51
0.05000	-29
0.05833	-23
0.06667	-22
0.07500	-6
0.08333	-29
0.09167	-36
0.10000	-51
0.10833	-51
0.11667	-37
0.12500	-4
0.13333	-1
0.14167	-22
0.15000	-48
0.15833	-23
0.16667	16
0.17500	23
0.18333	44
0.19167	59
0.20000	47
0.20833	47
0.21667	41
0.22500	40
0.23333	16
0.24167	19
0.25000	34
0.25833	40
0.26667	36
0.27500	41
0.28333	51
0.29167	48
0.30000	39
0.30833	4
0.31667	-29
0.32500	-34
0.33333	20
0.34167	34
0.35000	30
0.35833	16
0.36667	5
0.37500	5
0.38333	6
0.39167	1
0.40000	4
0.40833	7
0.41667	1
0.42500	-14
0.43333	-34
0.44167	-53
0.45000	-32
0.45833	-25
0.46667	-4
0.47500	13
0.48333	26
0.49167	16
0.50000	-2
0.50833	-7
0.51667	-24
0.52500	-20
0.53333	-3
0.54167	30
0.55000	41
0.55833	59
0.56667	36
0.57500	20
0.58333	12
0.59167	10
0.60000	14
0.60833	24
0.61667	40
0.62500	34
0.63333	16
0.64167	25
0.65000	15
0.65833	2
0.66667	23
0.67500	33
0.68333	20
0.69167	34
0.70000	36
0.70833	23
0.71667	8
0.72500	-1
0.73333	-5
0.74167	18
0.75000	28
0.75833	16
0.76667	23
0.77500	54
0.78333	68
0.79167	49
0.80000	21
0.80833	-29
0.81667	-54
0.82500	-49
0.83333	-36
0.84167	-47
0.85000	-41
0.85833	-21
0.86667	14
0.87500	59
0.88333	38
0.89167	11
0.90000	5
0.90833	-29
0.91667	-31
0.92500	-30
0.93333	-17
0.94167	5
0.95000	25
0.95833	19
0.96667	11
0.97500	5
0.98333	-0
0.99167	9
1.00000	-8
1.00833	-35
1.01667	-44
1.02500	-68
1.03333	-56
1.04167	-30
1.05000	-9
1.05833	-4
1.06667	20
1.07500	46
1.08333	35
1.09167	21
1.10000	49
1.10833	81
1.11667	88
1.12500	77
1.13333	62
1.14167	48
1.15000	45
1.15833	47
1.16667	35
1.17500	41
1.18333	71
1.19167	88
1.20000	70
1.20833	32
1.21667	-11
1.22500	-45
1.23333	-39
1.24167	-29
1.25000	-13
1.25833	-6
1.26667	-8
1.27500	-3
1.28333	30
1.29167	34
1.30000	42
1.30833	45
1.31667	45
1.32500	53
1.33333	28
1.34167	-11
1.35000	-29
1.35833	-21
1.36667	-39
1.37500	-34
1.38333	-37
1.39167	-22
1.40000	-14
1.40833	-11
1.41667	-13
1.42500	-16
1.43333	-19
1.44167	-20
1.45000	-6
1.45833	6
1.46667	-15
1.47500	-47
1.48333	-53
1.49167	-45
1.50000	-38
1.50833	-12
1.51667	-4
1.52500	-7
1.53333	-31
1.54167	-44
1.55000	-27
1.55833	-10
1.56667	6
1.57500	-8
1.58333	-14
1.59167	-35
1.60000	-34
1.60833	-29
1.61667	-32
1.62500	-36
1.63333	-31
1.64167	-20
1.65000	-19
1.65833	-25
1.66667	-32
1.67500	-32
1.68333	-33
1.69167	-4
1.70000	3
1.70833	-6
1.71667	-8
1.72500	-11
1.73333	-20
1.74167	-15
1.75000	1
1.75833	-7
1.76667	-9
1.77500	-11
1.78333	-25
1.79167	-27
1.80000	-40
1.80833	-46
1.81667	-62
1.82500	-40
1.83333	-17
1.84167	-9
1.85000	17
1.85833	46
1.86667	55
1.87500	28
1.88333	18
1.89167	16
1.90000	6
1.90833	7
1.91667	-4
1.92500	5
1.93333	-5
1.94167	-32
1.95000	-41
1.95833	-47
1.96667	-28
1.97500	20
1.98333	51
1.99167	43
2.00000	4
2.00833	-13
2.01667	-17
2.02500	-15
2.03333	-22
2.04167	-24
2.05000	-13
2.05833	1
2.06667	2
2.07500	-43
2.08333	-54
2.09167	-34
2.10000	-22
2.10833	-15
2.11667	-6
2.12500	-4
2.13333	-28
2.14167	-43
2.15000	-37
2.15833	-22
2.16667	-11
2.17500	-14
2.18333	-26
2.19167	-36
2.20000	-39
2.20833	-15
2.21667	-5
2.22500	4
2.23333	-20
2.24167	-53
2.25000	-62
2.25833	-38
2.26667	-11
2.27500	14
2.28333	29
2.29167	19
2.30000	-1
2.30833	-13
2.31667	-25
2.32500	-44
2.33333	-73
2.34167	-69
2.35000	-46
2.35833	-46
2.36667	-38
2.37500	-24
2.38333	-16
2.39167	-9
2.40000	3
2.40833	4
2.41667	-14
2.42500	-23
2.43333	6
2.44167	49
2.45000	43
2.45833	37
2.46667	21
2.47500	-7
2.48333	6
2.49167	16
2.50000	0
2.50833	-0
2.51667	3
2.52500	-34
2.53333	-56
2.54167	-64
2.55000	-95
2.55833	-113
2.56667	-116
2.57500	-108
2.58333	-92
2.59167	-65
2.60000	-69
2.60833	-64
2.61667	-49
2.62500	-51
2.63333	-40
2.64167	-28
2.65000	-46
2.65833	-33
2.66667	-2
2.67500	23
2.68333	38
2.69167	-1
2.70000	-16
2.70833	8
2.71667	43
2.72500	50
2.73333	45
2.74167	64
2.75000	71
2.75833	66
2.76667	38
2.77500	37
2.78333	50
2.79167	51
2.80000	44
2.80833	26
2.81667	20
2.82500	22
2.83333	19
2.84167	39
2.85000	52
2.85833	43
2.86667	46
2.87500	46
2.88333	26
2.89167	-2
2.90000	-35
2.90833	-76
2.91667	-94
2.92500	-87
2.93333	-68
2.94167	-46
2.95000	-11
2.95833	-12
2.96667	-31
2.97500	-39
2.98333	-28
2.99167	-5
3.00000	-3
3.00833	-14
3.01667	-25
3.02500	-36
3.03333	-28
3.04167	-22
3.05000	-3
3.05833	11
3.06667	-7
3.07500	-33
3.08333	-52
3.09167	-50
3.10000	-30
3.10833	2
3.11667	10
3.12500	-2
3.13333	-30
3.14167	-52
3.15000	-72
3.15833	-56
3.16667	-32
3.17500	-33
3.18333	-68
3.19167	-95
3.20000	-71
3.20833	-52
3.21667	-54
3.22500	-63
3.23333	-77
3.24167	-77
3.25000	-78
3.25833	-90
3.26667	-78
3.27500	-36
3.28333	-17
3.29167	-14
3.30000	-23
3.30833	-38
3.31667	-18
3.32500	-3
3.33333	2
3.34167	-27
3.35000	-61
3.35833	-65
3.36667	-57
3.37500	-59
3.38333	-67
3.39167	-81
3.40000	-78
3.40833	-75
3.41667	-59
3.42500	-45
3.43333	-28
3.44167	-43
3.45000	-64
3.45833	-73
3.46667	-62
3.47500	-60
3.48333	-47
3.49167	-27
3.50000	-16
3.50833	-30
3.51667	-37
3.52500	-24
3.53333	8
3.54167	16
3.55000	-2
3.55833	-11
3.56667	-12
3.57500	-1
3.58333	3
3.59167	-13
3.60000	1
3.60833	19
3.61667	24
3.62500	26
3.63333	4
3.64167	-43
3.65000	-71
3.65833	-34
3.66667	-15
3.67500	1
3.68333	8
3.69167	-0
3.70000	-6
3.70833	-9
3.71667	-13
3.72500	-2
3.73333	-1
3.74167	-22
3.75000	-46
3.75833	-61
3.76667	-75
3.77500	-55
3.78333	-41
3.79167	-67
3.80000	-74
3.80833	-68
3.81667	-41
3.82500	-40
3.83333	-52
3.84167	-38
3.85000	-13
3.85833	-1
3.86667	2
3.87500	-8
3.88333	-28
3.89167	-46
3.90000	-20
3.90833	23
3.91667	15
3.92500	-2
3.93333	-14
3.94167	16
3.95000	44
3.95833	32
3.96667	12
3.97500	3
3.98333	-18
3.99167	-48
4.00000	-43
4.00833	-41
4.01667	-49
4.02500	-54
4.03333	-26
4.04167	-19
4.05000	-16
4.05833	-28
4.06667	-40
4.07500	-73
4.08333	-86
4.09167	-68
4.10000	-49
4.10833	-44
4.11667	-23
4.12500	-2
4.13333	11
4.14167	-14
4.15000	-54
4.15833	-87
4.16667	-106
4.17500	-99
4.18333	-81
4.19167	-54
4.20000	-18
4.20833	5
4.21667	17
4.22500	30
4.23333	30
4.24167	14
4.25000	9
4.25833	7
4.26667	27
4.27500	10
4.28333	-15
4.29167	-29
4.30000	-54
4.30833	-78
4.31667	-75
4.32500	-44
4.33333	-31
4.34167	-54
4.35000	-77
4.35833	-78
4.36667	-51
4.37500	-25
4.38333	-30
4.39167	-56
4.40000	-72
4.40833	-89
4.41667	-108
4.42500	-133
4.43333	-163
4.44167	-153
4.45000	-89
4.45833	-42
4.46667	-24
4.47500	-42
4.48333	-72
4.49167	-80
4.50000	-74
4.50833	-48
4.51667	-13
4.52500	-21
4.53333	-24
4.54167	-55
4.55000	-61
4.55833	-38
4.56667	-7
4.57500	22
4.58333	16
4.59167	1
4.60000	-23
4.60833	-39
4.61667	-34
4.62500	-1
4.63333	24
4.64167	40
4.65000	35
4.65833	15
4.66667	-44
4.67500	-96
4.68333	-110
4.69167	-123
4.70000	-122
4.70833	-74
4.71667	-45
4.72500	-53
4.73333	-65
4.74167	-63
4.75000	-90
4.75833	-90
4.76667	-88
4.77500	-79
4.78333	-69
4.79167	-59
4.80000	-45
4.80833	-44
4.81667	-38
4.82500	-34
4.83333	-35
4.84167	-55
4.85000	-72
4.85833	-67
4.86667	-76
4.87500	-80
4.88333	-55
4.89167	-40
4.90000	-41
4.90833	-52
4.91667	-51
4.92500	-37
4.93333	-17
4.94167	-39
4.95000	-39
4.95833	-29
4.96667	-10
4.97500	-4
4.98333	-21
4.99167	-49
5.00000	-34
5.00833	9
5.01667	11
5.02500	-15
5.03333	-27
5.04167	-45
5.05000	-46
5.05833	-29
5.06667	-33
5.07500	-34
5.08333	-29
5.09167	-27
5.10000	-25
5.10833	-25
5.11667	-16
5.12500	-28
5.13333	-46
5.14167	-32
5.15000	-36
5.15833	-45
5.16667	-17
5.17500	3
5.18333	8
5.19167	-10
5.20000	-32
5.20833	-68
5.21667	-89
5.22500	-58
5.23333	-30
5.24167	-9
5.25000	-16
5.25833	-38
5.26667	-54
5.27500	-53
5.28333	-54
5.29167	-80
5.30000	-72
5.30833	-42
5.31667	-12
5.32500	-16
5.33333	-38
5.34167	-39
5.35000	-53
5.35833	-56
5.36667	-47
5.37500	-47
5.38333	-47
5.39167	-23
5.40000	-38
5.40833	-66
5.41667	-79
5.42500	-65
5.43333	-59
5.44167	-62
5.45000	-84
5.45833	-101
5.46667	-91
5.47500	-57
5.48333	-59
5.49167	-59
5.50000	-39
5.50833	-49
5.51667	-75
5.52500	-91
5.53333	-77
5.54167	-51
5.55000	-22
5.55833	-13
5.56667	-17
5.57500	-31
5.58333	-32
5.59167	-29
5.60000	-8
5.60833	-0
5.61667	-9
5.62500	-50
5.63333	-61
5.64167	-59
5.65000	-62
5.65833	-76
5.66667	-58
5.67500	-38
5.68333	-35
5.69167	-36
5.70000	-6
5.70833	-8
5.71667	-7
5.72500	-15
5.73333	-20
5.74167	-47
5.75000	-73
5.75833	-85
5.76667	-66
5.77500	-50
5.78333	-35
5.79167	-4
5.80000	23
5.80833	11
5.81667	-23
5.82500	-43
5.83333	-53
5.84167	-50
5.85000	-43
5.85833	-38
5.86667	-49
5.87500	-68
5.88333	-61
5.89167	-56
5.90000	-50
5.90833	-39
5.91667	-30
5.92500	-2
5.93333	-7
5.94167	-47
5.95000	-49
5.95833	-35
5.96667	-31
5.97500	-23
5.98333	-45
5.99167	-68
6.00000	-100
6.00833	-125
6.01667	-115
6.02500	-80
6.03333	-48
6.04167	-23
6.05000	-27
6.05833	-42
6.06667	-57
6.07500	-71
6.08333	-92
6.09167	-110
6.10000	-112
6.10833	-92
6.11667	-71
6.12500	-61
6.13333	-46
6.14167	-34
6.15000	-41
6.15833	-31
6.16667	-6
6.17500	21
6.18333	22
6.19167	10
6.20000	-7
6.20833	-18
6.21667	-9
6.22500	9
6.23333	15
6.24167	13
6.25000	7
6.25833	-9
6.26667	-18
6.27500	-18
6.28333	-42
6.29167	-37
6.30000	-19
6.30833	-18
6.31667	-26
6.32500	-36
6.33333	-52
6.34167	-51
6.35000	-26
6.35833	-2
6.36667	11
6.37500	31
6.38333	29
6.39167	-8
6.40000	-28
6.40833	-57
6.41667	-43
6.42500	-52
6.43333	-69
6.44167	-74
6.45000	-65
6.45833	-57
6.46667	-57
6.47500	-34
6.48333	-22
6.49167	-45
6.50000	-41
6.50833	-17
6.51667	-4
6.52500	-18
6.53333	-56
6.54167	-90
6.55000	-118
6.55833	-128
6.56667	-104
6.57500	-70
6.58333	-31
6.59167	-2
6.60000	-8
6.60833	-15
6.61667	-9
6.62500	10
6.63333	49
6.64167	35
6.65000	8
6.65833	4
6.66667	8
6.67500	11
6.68333	35
6.69167	44
6.70000	39
6.70833	24
6.71667	-6
6.72500	-41
6.73333	-37
6.74167	-35
6.75000	-55
6.75833	-51
6.76667	-41
6.77500	-10
6.78333	17
6.79167	36
6.80000	49
6.80833	15
6.81667	-12
6.82500	-27
6.83333	-24
6.84167	-23
6.85000	-22
6.85833	-16
6.86667	-59
6.87500	-80
6.88333	-78
6.89167	-72
6.90000	-37
6.90833	-18
6.91667	16
6.92500	10
6.93333	-3
6.94167	-15
6.95000	-18
6.95833	-4
6.96667	6
6.97500	3
6.98333	-45
6.99167	-97
7.00000	-120
7.00833	-115
7.01667	-81
7.02500	-72
7.03333	-91
7.04167	-71
7.05000	-59
7.05833	-66
7.06667	-56
7.07500	-43
7.08333	-17
7.09167	-4
7.10000	-11
7.10833	-19
7.11667	-38
7.12500	-48
7.13333	-51
7.14167	-52
7.15000	-57
7.15833	-54
7.16667	-62
7.17500	-86
7.18333	-107
7.19167	-81
7.20000	-50
7.20833	-34
7.21667	-18
7.22500	-7
7.23333	5
7.24167	3
7.25000	-23
7.25833	-47
7.26667	-32
7.27500	-20
7.28333	-34
7.29167	-39
7.30000	-42
7.30833	-33
7.31667	-18
7.32500	-15
7.33333	-24
7.34167	-27
7.35000	-23
7.35833	-38
7.36667	-63
7.37500	-52
7.38333	-53
7.39167	-41
7.40000	-14
7.40833	-33
7.41667	-67
7.42500	-40
7.43333	-8
7.44167	-8
7.45000	2
7.45833	-9
7.46667	-19
7.47500	-12
7.48333	8
7.49167	3
7.50000	9
7.50833	18
7.51667	9
7.52500	8
7.53333	-6
7.54167	-6
7.55000	1
7.55833	12
7.56667	19
7.57500	28
7.58333	40
7.59167	51
7.60000	23
7.60833	-23
7.61667	-41
7.62500	-53
7.63333	-57
7.64167	-50
7.65000	-26
7.65833	-7
7.66667	4
7.67500	-5
7.68333	-14
7.69167	-30
7.70000	-39
7.70833	-32
7.71667	-25
7.72500	-25
7.73333	-40
7.74167	-44
7.75000	-26
7.75833	-6
7.76667	-14
7.77500	-14
7.78333	-11
7.79167	-44
7.80000	-60
7.80833	-68
7.81667	-72
7.82500	-64
7.83333	-75
7.84167	-96
7.85000	-71
7.85833	-67
7.86667	-76
7.87500	-65
7.88333	-54
7.89167	-44
7.90000	-52
7.90833	-51
7.91667	-44
7.92500	-1
7.93333	2
7.94167	5
7.95000	14
7.95833	17
7.96667	13
7.97500	20
7.98333	13
7.99167	-0
8.00000	-3
8.00833	8
8.01667	12
8.02500	8
8.03333	-22
8.04167	-45
8.05000	-60
8.05833	-47
8.06667	-31
8.07500	-7
8.08333	21
8.09167	19
8.10000	23
8.10833	35
8.11667	23
8.12500	-1
8.13333	-38
8.14167	-47
8.15000	-42
8.15833	-25
8.16667	-16
8.17500	-39
8.18333	-36
8.19167	-10
8.20000	-0
8.20833	9
8.21667	11
8.22500	21
8.23333	14
8.24167	-14
8.25000	-29
8.25833	-31
8.26667	-38
8.27500	-46
8.28333	-46
8.29167	-54
8.30000	-80
8.30833	-71
8.31667	-48
8.32500	-32
8.33333	-17
8.34167	-19
8.35000	-9
8.35833	-5
8.36667	1
8.37500	-2
8.38333	-9
8.39167	-20
8.40000	-20
8.40833	-31
8.41667	-35
8.42500	-48
8.43333	-70
8.44167	-68
8.45000	-49
8.45833	-39
8.46667	-41
8.47500	-49
8.48333	-66
8.49167	-100
8.50000	-102
8.50833	-76
8.51667	-60
8.52500	-61
8.53333	-46
8.54167	-32
8.55000	-17
8.55833	12
8.56667	26
8.57500	15
8.58333	31
8.59167	31
8.60000	10
8.60833	-5
8.61667	-11
8.62500	-16
8.63333	-21
8.64167	-25
8.65000	-21
8.65833	5
8.66667	7
8.67500	26
8.68333	53
8.69167	37
8.70000	-20
8.70833	-48
8.71667	-47
8.72500	-51
8.73333	-50
8.74167	-39
8.75000	-28
8.75833	-18
8.76667	-8
8.77500	-19
8.78333	-39
8.79167	-44
8.80000	-41
8.80833	-30
8.81667	-39
8.82500	-46
8.83333	-54
8.84167	-42
8.85000	-17
8.85833	-11
8.86667	-41
8.87500	-50
8.88333	-47
8.89167	-38
8.90000	-40
8.90833	-42
8.91667	-70
8.92500	-92
8.93333	-83
8.94167	-56
8.95000	-14
8.95833	-19
8.96667	-25
8.97500	-38
8.98333	-38
8.99167	-28
9.00000	-34
9.00833	-79
9.01667	-104
9.02500	-81
9.03333	-63
9.04167	-62
9.05000	-40
9.05833	-29
9.06667	-17
9.07500	4
9.08333	35
9.09167	37
9.10000	-2
9.10833	-47
9.11667	-73
9.12500	-81
9.13333	-82
9.14167	-61
9.15000	-44
9.15833	-38
9.16667	-18
9.17500	-24
9.18333	-26
9.19167	-45
9.20000	-66
9.20833	-81
9.21667	-52
9.22500	-54
9.23333	-74
9.24167	-88
9.25000	-99
9.25833	-110
9.26667	-105
9.27500	-95
9.28333	-79
9.29167	-37
9.30000	3
9.30833	-7
9.31667	-48
9.32500	-79
9.33333	-83
9.34167	-65
9.35000	-78
9.35833	-82
9.36667	-65
9.37500	-56
9.38333	-52
9.39167	-47
9.40000	-38
9.40833	-13
9.41667	-1
9.42500	-10
9.43333	3
9.44167	22
9.45000	2
9.45833	-9
9.46667	-31
9.47500	-62
9.48333	-91
9.49167	-72
9.50000	-44
9.50833	-33
9.51667	-19
9.52500	-4
9.53333	34
9.54167	31
9.55000	5
9.55833	16
9.56667	25
9.57500	14
9.58333	1
9.59167	-6
9.60000	-30
9.60833	-44
9.61667	-46
9.62500	-28
9.63333	-29
9.64167	-27
9.65000	-24
9.65833	4
9.66667	15
9.67500	-10
9.68333	-45
9.69167	-68
9.70000	-83
9.70833	-53
9.71667	-27
9.72500	-25
9.73333	-17
9.74167	-33
9.75000	-56
9.75833	-64
9.76667	-43
9.77500	-45
9.78333	-49
9.79167	-67
9.80000	-78
9.80833	-69
9.81667	-46
9.82500	-34
9.83333	-50
9.84167	-76
9.85000	-65
9.85833	-39
9.86667	-48
9.87500	-70
9.88333	-95
9.89167	-81
9.90000	-61
9.90833	-46
9.91667	-20
9.92500	-14
9.93333	-18
9.94167	7
9.95000	19
9.95833	-2
9.96667	-18
9.97500	-21
9.98333	8
9.99167	14
10.00000	-3
10.00833	-28
10.01667	-29
10.02500	-16
10.03333	-47
10.04167	-59
10.05000	-50
10.05833	-44
10.06667	-61
10.07500	-87
10.08333	-102
10.09167	-116
10.10000	-137
10.10833	-100
10.11667	-38
10.12500	4
10.13333	25
10.14167	27
10.15000	-1
10.15833	-24
10.16667	-45
10.17500	-45
10.18333	-19
10.19167	-8
10.20000	-20
10.20833	-34
10.21667	-50
10.22500	-38
10.23333	-16
10.24167	-16
10.25000	-44
10.25833	-36
10.26667	-37
10.27500	-58
10.28333	-76
10.29167	-62
10.30000	-59
10.30833	-65
10.31667	-64
10.32500	-37
10.33333	-25
10.34167	-15
10.35000	-18
10.35833	-14
10.36667	-16
10.37500	-22
10.38333	-44
10.39167	-56
10.40000	-58
10.40833	-74
10.41667	-90
10.42500	-89
10.43333	-70
10.44167	-51
10.45000	-36
10.45833	-35
10.46667	-64
10.47500	-91
10.48333	-85
10.49167	-54
10.50000	-49
10.50833	-37
10.51667	-37
10.52500	-34
10.53333	-40
10.54167	-49
10.55000	-57
10.55833	-82
10.56667	-88
10.57500	-88
10.58333	-106
10.59167	-97
10.60000	-79
10.60833	-80
10.61667	-92
10.62500	-116
10.63333	-118
10.64167	-107
10.65000	-105
10.65833	-66
10.66667	-14
10.67500	-2
10.68333	-29
10.69167	-50
10.70000	-43
10.70833	-31
10.71667	-37
10.72500	-58
10.73333	-73
10.74167	-72
10.75000	-76
10.75833	-74
10.76667	-88
10.77500	-81
10.78333	-66
10.79167	-62
10.80000	-75
10.80833	-98
10.81667	-110
10.82500	-112
10.83333	-132
10.84167	-127
10.85000	-117
10.85833	-90
10.86667	-86
10.87500	-74
10.88333	-72
10.89167	-72
10.90000	-58
10.90833	-71
10.91667	-74
10.92500	-60
10.93333	-63
10.94167	-84
10.95000	-85
10.95833	-50
10.96667	-23
10.97500	-29
10.98333	-45
10.99167	-70
11.00000	-88
11.00833	-133
11.01667	-137
11.02500	-125
11.03333	-131
11.04167	-103
11.05000	-81
11.05833	-76
11.06667	-100
11.07500	-130
11.08333	-133
11.09167	-121
11.10000	-102
11.10833	-83
11.11667	-70
11.12500	-75
11.13333	-108
11.14167	-99
11.15000	-63
11.15833	-28
11.16667	-42
11.17500	-68
11.18333	-66
11.19167	-45
11.20000	-13
11.20833	-5
11.21667	-3
11.22500	-11
11.23333	-35
11.24167	-58
11.25000	-51
11.25833	-53
11.26667	-41
11.27500	-54
11.28333	-79
11.29167	-67
11.30000	-45
11.30833	-40
11.31667	-44
11.32500	-63
11.33333	-83
11.34167	-88
11.35000	-81
11.35833	-59
11.36667	-23
11.37500	-12
11.38333	-1
11.39167	2
11.40000	-1
11.40833	12
11.41667	5
11.42500	-19
11.43333	-43
11.44167	-45
11.45000	-17
11.45833	-12
11.46667	-18
11.47500	-32
11.48333	-46
11.49167	-62
11.50000	-63
11.50833	-44
11.51667	-29
11.52500	-10
11.53333	12
11.54167	16
11.55000	-17
11.55833	-65
11.56667	-88
11.57500	-111
11.58333	-112
11.59167	-99
11.60000	-84
11.60833	-64
11.61667	-60
11.62500	-57
11.63333	-53
11.64167	-61
11.65000	-53
11.65833	-39
11.66667	-21
11.67500	0
11.68333	-28
11.69167	-69
11.70000	-73
11.70833	-60
11.71667	-44
11.72500	-19
11.73333	-33
11.74167	-51
11.75000	-67
11.75833	-78
11.76667	-82
11.77500	-94
11.78333	-107
11.79167	-110
11.80000	-97
11.80833	-80
11.81667	-75
11.82500	-81
11.83333	-89
11.84167	-95
11.85000	-72
11.85833	-57
11.86667	-56
11.87500	-27
11.88333	-10
11.89167	-24
11.90000	-54
11.90833	-93
11.91667	-122
11.92500	-105
11.93333	-73
11.94167	-44
11.95000	-55
11.95833	-62
11.96667	-69
11.97500	-63
11.98333	-73
11.99167	-62
12.00000	-40
12.00833	-27
12.01667	-22
12.02500	-11
12.03333	-28
12.04167	-62
12.05000	-77
12.05833	-50
12.06667	-15
12.07500	3
12.08333	4
12.09167	-2
12.10000	-15
12.10833	-7
12.11667	-4
12.12500	-14
12.13333	-29
12.14167	-24
12.15000	-41
12.15833	-66
12.16667	-85
12.17500	-93
12.18333	-87
12.19167	-105
12.20000	-98
12.20833	-100
12.21667	-112
12.22500	-92
12.23333	-59
12.24167	-63
12.25000	-78
12.25833	-87
12.26667	-77
12.27500	-47
12.28333	-56
12.29167	-43
12.30000	-41
12.30833	-27
12.31667	-7
12.32500	-13
12.33333	-22
12.34167	-29
12.35000	-46
12.35833	-52
12.36667	-76
12.37500	-90
12.38333	-89
12.39167	-98
12.40000	-73
12.40833	-37
12.41667	-32
12.42500	-38
12.43333	-74
12.44167	-91
12.45000	-111
12.45833	-123
12.46667	-116
12.47500	-98
12.48333	-89
12.49167	-59
12.50000	-50
12.50833	-47
12.51667	-26
12.52500	-5
12.53333	-18
12.54167	-41
12.55000	-82
12.55833	-112
12.56667	-121
12.57500	-133
12.58333	-116
12.59167	-103
12.60000	-91
12.60833	-79
12.61667	-54
12.62500	-59
12.63333	-72
12.64167	-88
12.65000	-66
12.65833	-15
12.66667	12
12.67500	-1
12.68333	-15
12.69167	-36
12.70000	-59
12.70833	-67
12.71667	-64
12.72500	-62
12.73333	-74
12.74167	-57
12.75000	-65
12.75833	-59
12.76667	-15
12.77500	-28
12.78333	-43
12.79167	-87
12.80000	-113
12.80833	-87
12.81667	-47
12.82500	-33
12.83333	-56
12.84167	-70
12.85000	-43
12.85833	-18
12.86667	11
12.87500	3
12.88333	-36
12.89167	-56
[truncated: 23,673 more rows]

## Sheet: Fig1a_pH6.7
Column1	Column2	Column3	Column4	Column5	Column6	Column7	Column8	Column9	Column10	Column11	Column12	Column13	Column14	Column15	Column16	Column17	Column18	Column19	Column20	Column21
[Header]
Application Name	LabSolutions
Version	5.42 SP3
Data File Name	C:\LabSolutions\Data\Soumya\200527MatripHGGMp010.lcd
Output Date	8/12/2025
Output Time	3:24:12 PM
[File Information]
Type	Data File
Generated	5/29/2020 4:37:20 AM
Generated by	System Administrator
Modified	5/29/2020 7:18:30 PM
Modified by	System Administrator
[Sample Information]
Operator Name	System Administrator
Acquired	5/29/2020 4:37:42 AM
Sample Type	0:Unknown
Level	0
Sample Name	200527MatripHGGMp
Sample ID	200527MatripHGGMp010
ISTD Amount1	1
ISTD Amount2	1
ISTD Amount3	1
ISTD Amount4	1
ISTD Amount5	1
ISTD Amount6	1
ISTD Amount7	1
ISTD Amount8	1
ISTD Amount9	1
ISTD Amount10	1
ISTD Amount11	1
ISTD Amount12	1
ISTD Amount13	1
ISTD Amount14	1
ISTD Amount15	1
ISTD Amount16	1
ISTD Amount17	1
ISTD Amount18	1
ISTD Amount19	1
ISTD Amount20	1
ISTD Amount21	1
ISTD Amount22	1
ISTD Amount23	1
ISTD Amount24	1
ISTD Amount25	1
ISTD Amount26	1
ISTD Amount27	1
ISTD Amount28	1
ISTD Amount29	1
ISTD Amount30	1
ISTD Amount31	1
ISTD Amount32	1
Sample Amount	1
Dilution Factor	1
Vial#	10
Injection Volume	5
[Original Files]
Data File	C:\LabSolutions\Data\Soumya\200527MatripHGGMp010.lcd
Method File	C:\LabSolutions\Data\Project1\SJ SAX grad 200mM_1M NaCl 380.lcm
Batch File	C:\LabSolutions\Data\200527MatripHGGMp.lcb
Report Format File	C:\LabSolutions\Data\Project1\test2.lsr
[File Description]
6.7 GGMp
[Configuration]
Instrument Name	HPLC
Instrument #	4
Line #	1
# of Detectors	3
Detector ID	Detector A	Detector B	AD2
Detector Name	Detector A	Detector B	AD2
# of Channels	1	1	1
[Peak Table(Detector A)]
# of Peaks	420
Peak#	R.Time	I.Time	F.Time	Area	Height	A/H	Conc.	Mark	ID#	Name	k'	Plate #	Plate Ht.	Tailing	Resolution	Sep.Factor	Area Ratio	Height Ratio	Conc. %	Norm Conc.
1	1.843	1.733	1.933	1202	174	6.891	0.000	V			0.000	2970	50.502	0.000	0.000	0.000	0	0	0.000	0.000
2	3.170	3.117	3.250	1154	168	6.883	0.000	V			0.720	1395	107.534	0.000	5.589	0.000	0	0	0.000	0.000
3	3.366	3.317	3.508	1446	197	7.341	0.000	V			0.826	2623	57.190	0.000	0.652	1.148	0	0	0.000	0.000
4	3.616	3.508	3.667	1255	187	6.705	0.000	V			0.962	3657	41.015	0.000	0.993	1.164	0	0	0.000	0.000
5	3.748	3.683	3.850	1504	201	7.477	0.000	V			1.033	1841	81.480	0.000	0.449	1.075	0	0	0.000	0.000
6	4.284	4.217	4.367	1335	183	7.292	0.000	V			1.324	6617	22.670	0.000	1.914	1.281	0	0	0.000	0.000
7	4.552	4.450	4.592	1209	223	5.409	0.000	V			1.470	17845	8.406	0.000	1.546	1.110	0	0	0.000	0.000
8	4.788	4.708	4.833	1090	186	5.858	0.000	V			1.598	7661	19.579	0.000	1.328	1.087	0	0	0.000	0.000
9	5.026	4.900	5.067	1313	202	6.494	0.000	V			1.727	41092	3.650	0.000	1.496	1.081	0	0	0.000	0.000
10	5.150	5.067	5.208	1326	171	7.759	0.000	V			1.794	2553	58.749	0.000	0.491	1.039	0	0	0.000	0.000
11	5.302	5.208	5.358	1404	181	7.743	0.000	V			1.876	3158	47.498	0.000	0.386	1.046	0	0	0.000	0.000
12	5.893	5.842	5.958	1198	245	4.889	0.000	V			2.197	12438	12.060	0.000	2.010	1.171	0	0	0.000	0.000
13	5.985	5.958	6.125	1322	185	7.129	0.000	V			2.247	9102	16.480	0.000	0.397	1.023	0	0	0.000	0.000
14	6.309	6.125	6.350	2167	242	8.942	0.000	V			2.423	4887	30.696	0.000	1.058	1.078	0	0	0.000	0.000
15	6.386	6.350	6.458	1015	199	5.104	0.000	V			2.465	3404	44.070	0.000	0.193	1.017	0	0	0.000	0.000
16	7.519	7.400	7.592	1623	195	8.329	0.000	V			3.079	15112	9.926	0.000	3.321	1.249	0	0	0.000	0.000
17	7.829	7.758	7.900	1387	177	7.844	0.000	V			3.247	2056	72.967	0.000	0.662	1.055	0	0	0.000	0.000
18	8.041	7.900	8.092	2162	237	9.134	0.000	V			3.363	777	193.123	0.000	0.230	1.035	0	0	0.000	0.000
19	8.356	8.325	8.442	1068	217	4.931	0.000	V			3.533	20909	7.174	0.000	0.454	1.051	0	0	0.000	0.000
20	8.696	8.633	8.758	1001	187	5.359	0.000	V			3.718	25782	5.818	0.000	1.519	1.052	0	0	0.000	0.000
21	8.889	8.758	8.925	1565	206	7.589	0.000	V			3.823	22752	6.593	0.000	0.855	1.028	0	0	0.000	0.000
22	8.956	8.925	9.058	1266	235	5.379	0.000	V			3.859	27862	5.384	0.000	0.295	1.009	0	0	0.000	0.000
23	9.400	9.308	9.442	1077	231	4.652	0.000	V			4.100	124055	1.209	0.000	2.762	1.062	0	0	0.000	0.000
24	9.926	9.800	10.000	2389	289	8.275	0.000	V			4.385	31501	4.762	0.000	3.184	1.070	0	0	0.000	0.000
25	10.081	10.000	10.133	1578	241	6.552	0.000	V			4.469	25480	5.887	0.000	0.652	1.019	0	0	0.000	0.000
26	10.208	10.192	10.325	1576	235	6.715	0.000	V			4.538	11658	12.867	0.000	0.403	1.015	0	0	0.000	0.000
27	10.442	10.383	10.525	1476	228	6.481	0.000	V			4.665	38012	3.946	0.000	0.790	1.028	0	0	0.000	0.000
28	10.569	10.525	10.633	1309	243	5.383	0.000	V			4.734	26659	5.627	0.000	0.538	1.015	0	0	0.000	0.000
29	10.792	10.708	10.817	1307	225	5.817	0.000	V			4.855	21542	6.963	0.000	0.805	1.025	0	0	0.000	0.000
30	10.927	10.892	11.067	2288	272	8.417	0.000	V			4.928	7521	19.945	0.000	0.337	1.015	0	0	0.000	0.000
31	11.100	11.067	11.175	1418	239	5.933	0.000	V			5.022	8102	18.514	0.000	0.348	1.019	0	0	0.000	0.000
32	11.252	11.225	11.300	1014	238	4.259	0.000	V			5.105	4633	32.379	0.000	0.263	1.016	0	0	0.000	0.000
33	11.331	11.300	11.383	1014	235	4.324	0.000	V			5.148	26739	5.610	0.000	0.169	1.008	0	0	0.000	0.000
34	11.475	11.442	11.567	1535	246	6.236	0.000	V			5.225	24680	6.078	0.000	0.504	1.015	0	0	0.000	0.000
35	11.699	11.625	11.750	1442	228	6.330	0.000	V			5.347	12670	11.839	0.000	0.632	1.023	0	0	0.000	0.000
36	11.784	11.750	11.850	1351	271	4.992	0.000	V			5.393	41491	3.615	0.000	0.263	1.009	0	0	0.000	0.000
37	11.924	11.850	11.992	1613	246	6.556	0.000	V			5.469	21992	6.821	0.000	0.509	1.014	0	0	0.000	0.000
38	12.057	11.992	12.100	1352	253	5.333	0.000	V			5.541	26013	5.766	0.000	0.429	1.013	0	0	0.000	0.000
39	12.130	12.100	12.258	2234	283	7.880	0.000	V			5.581	61281	2.448	0.000	0.294	1.007	0	0	0.000	0.000
40	12.374	12.258	12.508	3088	268	11.538	0.000	V			5.713	20300	7.389	0.000	0.899	1.024	0	0	0.000	0.000
41	12.566	12.508	12.592	1011	252	4.018	0.000	V			5.818	37056	4.048	0.000	0.631	1.018	0	0	0.000	0.000
42	12.724	12.658	12.767	1577	277	5.685	0.000	V			5.903	7670	19.556	0.000	0.376	1.015	0	0	0.000	0.000
43	12.817	12.767	12.842	1126	278	4.049	0.000	V			5.953	9006	16.655	0.000	0.165	1.008	0	0	0.000	0.000
44	13.028	12.917	13.117	2587	273	9.482	0.000	V			6.068	28802	5.208	0.000	0.498	1.019	0	0	0.000	0.000
45	13.253	13.167	13.317	1891	239	7.899	0.000	V			6.190	6501	23.073	0.000	0.468	1.020	0	0	0.000	0.000
46	13.416	13.375	13.458	1083	268	4.034	0.000	V			6.278	58527	2.563	0.000	0.370	1.014	0	0	0.000	0.000
47	13.503	13.458	13.567	1474	263	5.613	0.000	V			6.326	37402	4.010	0.000	0.349	1.008	0	0	0.000	0.000
48	13.795	13.633	13.817	2449	284	8.631	0.000	V			6.484	25727	5.830	0.000	0.936	1.025	0	0	0.000	0.000
49	13.852	13.817	13.925	1524	294	5.179	0.000	V			6.515	35593	4.214	0.000	0.181	1.005	0	0	0.000	0.000
50	14.015	13.925	14.042	1378	219	6.284	0.000	V			6.604	17581	8.532	0.000	0.455	1.014	0	0	0.000	0.000
51	14.109	14.042	14.142	1207	228	5.306	0.000	V			6.655	16098	9.318	0.000	0.217	1.008	0	0	0.000	0.000
52	14.178	14.142	14.225	1034	220	4.695	0.000	V			6.692	9098	16.487	0.000	0.132	1.006	0	0	0.000	0.000
53	14.357	14.292	14.433	1797	287	6.268	0.000	V			6.789	25308	5.927	0.000	0.374	1.014	0	0	0.000	0.000
54	14.520	14.433	14.583	1663	223	7.462	0.000	V			6.878	31506	4.761	0.000	0.475	1.013	0	0	0.000	0.000
55	14.657	14.583	14.750	1748	283	6.176	0.000	V			6.952	106228	1.412	0.000	0.541	1.011	0	0	0.000	0.000
56	14.835	14.750	14.950	2376	277	8.589	0.000	V			7.048	11222	13.367	0.000	0.480	1.014	0	0	0.000	0.000
57	14.996	14.950	15.133	2088	220	9.512	0.000	V			7.136	18498	8.109	0.000	0.323	1.012	0	0	0.000	0.000
58	15.211	15.133	15.250	1345	235	5.723	0.000	V			7.252	71641	2.094	0.000	0.643	1.016	0	0	0.000	0.000
59	15.312	15.250	15.383	1598	223	7.169	0.000	V			7.307	32369	4.634	0.000	0.357	1.008	0	0	0.000	0.000
60	15.685	15.642	15.783	2043	276	7.400	0.000	V			7.509	13415	11.182	0.000	0.845	1.028	0	0	0.000	0.000
61	15.838	15.783	15.892	1233	207	5.971	0.000	V			7.592	21581	6.951	0.000	0.314	1.011	0	0	0.000	0.000
62	15.950	15.892	16.017	1938	309	6.279	0.000	V			7.653	37294	4.022	0.000	0.295	1.008	0	0	0.000	0.000
63	16.042	16.017	16.142	1813	283	6.411	0.000	V			7.703	21315	7.037	0.000	0.239	1.007	0	0	0.000	0.000
64	16.158	16.142	16.233	1300	286	4.553	0.000	V			7.766	130939	1.146	0.000	0.376	1.008	0	0	0.000	0.000
65	16.335	16.233	16.433	3047	286	10.634	0.000	V			7.862	25793	5.815	0.000	0.604	1.012	0	0	0.000	0.000
66	16.484	16.433	16.533	1488	297	5.015	0.000	V			7.943	63959	2.345	0.000	0.445	1.010	0	0	0.000	0.000
67	16.585	16.533	16.658	1777	265	6.713	0.000	V			7.998	17208	8.717	0.000	0.264	1.007	0	0	0.000	0.000
68	16.752	16.708	16.817	1606	298	5.386	0.000	V			8.088	89023	1.685	0.000	0.458	1.011	0	0	0.000	0.000
69	16.870	16.817	16.917	1463	285	5.129	0.000	V			8.152	133282	1.125	0.000	0.574	1.008	0	0	0.000	0.000
70	16.943	16.917	17.033	1607	271	5.931	0.000	V			8.192	43246	3.469	0.000	0.288	1.005	0	0	0.000	0.000
71	17.126	17.033	17.158	1965	327	6.006	0.000	V			8.292	62441	2.402	0.000	0.610	1.012	0	0	0.000	0.000
72	17.294	17.217	17.342	1823	299	6.087	0.000	V			8.383	41695	3.598	0.000	0.548	1.011	0	0	0.000	0.000
73	17.391	17.342	17.408	1021	273	3.740	0.000	V			8.435	14926	10.049	0.000	0.214	1.006	0	0	0.000	0.000
74	17.425	17.408	17.492	1203	272	4.427	0.000	V			8.454	9939	15.093	0.000	0.053	1.002	0	0	0.000	0.000
75	17.550	17.492	17.575	1120	260	4.316	0.000	V			8.521	65505	2.290	0.000	0.257	1.008	0	0	0.000	0.000
76	17.719	17.642	17.758	1474	233	6.330	0.000	V			8.613	63103	2.377	0.000	0.608	1.011	0	0	0.000	0.000
77	17.867	17.758	17.892	1932	315	6.131	0.000	V			8.693	30230	4.962	0.000	0.426	1.009	0	0	0.000	0.000
78	18.074	18.017	18.183	1864	230	8.089	0.000	V			8.806	49939	3.004	0.000	0.564	1.013	0	0	0.000	0.000
79	18.286	18.183	18.367	2319	266	8.730	0.000	V			8.921	33773	4.441	0.000	0.588	1.013	0	0	0.000	0.000
80	18.511	18.442	18.575	1501	240	6.253	0.000	V			9.043	34880	4.300	0.000	0.566	1.014	0	0	0.000	0.000
81	18.704	18.625	18.767	1959	280	6.999	0.000	V			9.147	4015	37.359	0.000	0.245	1.012	0	0	0.000	0.000
82	18.826	18.767	18.900	1658	224	7.404	0.000	V			9.213	44542	3.368	0.000	0.158	1.007	0	0	0.000	0.000
83	19.088	18.900	19.158	2903	252	11.520	0.000	V			9.356	9116	16.455	0.000	0.454	1.015	0	0	0.000	0.000
84	19.290	19.158	19.375	2371	232	10.235	0.000	V			9.465	17314	8.663	0.000	0.292	1.012	0	0	0.000	0.000
85	19.612	19.567	19.692	1509	252	5.986	0.000	V			9.640	160415	0.935	0.000	0.823	1.018	0	0	0.000	0.000
86	19.891	19.783	20.017	2858	245	11.682	0.000	V			9.791	10882	13.785	0.000	0.581	1.016	0	0	0.000	0.000
87	20.083	20.017	20.192	2018	261	7.727	0.000	V			9.896	51597	2.907	0.000	0.344	1.011	0	0	0.000	0.000
88	20.255	20.192	20.367	2299	247	9.293	0.000	V			9.989	37326	4.019	0.000	0.446	1.009	0	0	0.000	0.000
89	20.441	20.400	20.500	1363	266	5.122	0.000	V			10.090	164897	0.910	0.000	0.598	1.010	0	0	0.000	0.000
90	20.525	20.500	20.592	1128	222	5.085	0.000	V			10.135	105346	1.424	0.000	0.371	1.005	0	0	0.000	0.000
91	20.675	20.592	20.717	1514	249	6.092	0.000	V			10.217	66905	2.242	0.000	0.522	1.008	0	0	0.000	0.000
92	20.781	20.717	20.833	1628	284	5.727	0.000	V			10.275	91536	1.639	0.000	0.359	1.006	0	0	0.000	0.000
93	20.927	20.892	20.992	1347	249	5.399	0.000	V			10.353	143636	1.044	0.000	0.587	1.008	0	0	0.000	0.000
94	21.115	20.992	21.158	2204	274	8.050	0.000	V			10.456	48432	3.097	0.000	0.623	1.010	0	0	0.000	0.000
95	21.324	21.275	21.358	1041	221	4.721	0.000	V			10.569	21465	6.988	0.000	0.433	1.011	0	0	0.000	0.000
96	21.499	21.425	21.550	1511	236	6.400	0.000	V			10.664	147675	1.016	0.000	0.435	1.009	0	0	0.000	0.000
97	21.690	21.625	21.808	2174	260	8.355	0.000	V			10.767	55133	2.721	0.000	0.644	1.010	0	0	0.000	0.000
98	21.927	21.808	21.992	1893	224	8.472	0.000	V			10.896	49246	3.046	0.000	0.620	1.012	0	0	0.000	0.000
99	22.097	21.992	22.192	2512	278	9.047	0.000	V			10.988	89346	1.679	0.000	0.491	1.008	0	0	0.000	0.000
100	22.268	22.192	22.350	1780	226	7.889	0.000	V			11.081	94486	1.588	0.000	0.583	1.008	0	0	0.000	0.000
101	22.380	22.350	22.467	1119	177	6.303	0.000	V			11.142	30754	4.877	0.000	0.281	1.006	0	0	0.000	0.000
102	22.558	22.517	22.625	1310	234	5.601	0.000	V			11.238	132291	1.134	0.000	0.470	1.009	0	0	0.000	0.000
103	22.698	22.625	22.742	1447	229	6.315	0.000	V			11.314	90531	1.657	0.000	0.508	1.007	0	0	0.000	0.000
104	22.863	22.800	22.900	1189	210	5.656	0.000	V			11.404	3154	47.562	0.000	0.171	1.008	0	0	0.000	0.000
105	22.983	22.900	23.008	1305	234	5.574	0.000	V			11.469	48256	3.108	0.000	0.118	1.006	0	0	0.000	0.000
106	23.109	23.008	23.142	1638	248	6.616	0.000	V			11.537	41507	3.614	0.000	0.289	1.006	0	0	0.000	0.000
107	23.294	23.208	23.317	1255	222	5.662	0.000	V			11.637	90396	1.659	0.000	0.483	1.009	0	0	0.000	0.000
108	23.384	23.317	23.433	1461	231	6.331	0.000	V			11.686	21970	6.827	0.000	0.191	1.004	0	0	0.000	0.000
109	23.553	23.508	23.608	1594	291	5.483	0.000	V			11.778	67893	2.209	0.000	0.341	1.008	0	0	0.000	0.000
110	23.633	23.608	23.700	1309	282	4.638	0.000	V			11.822	37248	4.027	0.000	0.189	1.004	0	0	0.000	0.000
111	23.828	23.775	23.908	1799	264	6.823	0.000	V			11.928	30056	4.991	0.000	0.375	1.009	0	0	0.000	0.000
112	23.959	23.908	24.017	1548	315	4.916	0.000	V			11.999	285640	0.525	0.000	0.359	1.006	0	0	0.000	0.000
113	24.090	24.017	24.133	1541	267	5.767	0.000	V			12.070	218916	0.685	0.000	0.681	1.006	0	0	0.000	0.000
114	24.256	24.200	24.283	1027	251	4.087	0.000	V			12.159	45701	3.282	0.000	0.502	1.007	0	0	0.000	0.000
115	24.320	24.283	24.425	1970	275	7.156	0.000	V			12.194	91254	1.644	0.000	0.166	1.003	0	0	0.000	0.000
116	24.594	24.500	24.675	2105	239	8.796	0.000	V			12.343	43801	3.425	0.000	0.691	1.012	0	0	0.000	0.000
117	24.750	24.675	24.842	2186	269	8.111	0.000	V			12.427	90656	1.655	0.000	0.390	1.007	0	0	0.000	0.000
118	24.900	24.842	24.992	1830	263	6.967	0.000	V			12.509	25953	5.780	0.000	0.318	1.007	0	0	0.000	0.000
119	25.109	25.092	25.208	1436	256	5.614	0.000	V			12.622	117380	1.278	0.000	0.457	1.009	0	0	0.000	0.000
120	25.447	25.333	25.492	1671	227	7.363	0.000	V			12.806	78778	1.904	0.000	1.030	1.015	0	0	0.000	0.000
121	25.571	25.492	25.617	1359	195	6.954	0.000	V			12.873	11400	13.157	0.000	0.189	1.005	0	0	0.000	0.000
122	25.660	25.617	25.733	1627	268	6.062	0.000	V			12.921	102514	1.463	0.000	0.138	1.004	0	0	0.000	0.000
123	25.819	25.733	25.850	1550	276	5.624	0.000	V			13.008	18756	7.998	0.000	0.297	1.007	0	0	0.000	0.000
124	25.924	25.900	26.008	1398	234	5.980	0.000	V			13.065	24880	6.029	0.000	0.149	1.004	0	0	0.000	0.000
125	26.072	26.008	26.100	1338	272	4.914	0.000	V			13.145	87669	1.711	0.000	0.292	1.006	0	0	0.000	0.000
126	26.144	26.100	26.192	1233	280	4.408	0.000	V			13.184	351590	0.427	0.000	0.273	1.003	0	0	0.000	0.000
127	26.277	26.192	26.317	1588	268	5.921	0.000	V			13.256	298129	0.503	0.000	0.719	1.005	0	0	0.000	0.000
128	26.358	26.317	26.383	1006	292	3.443	0.000	V			13.300	300971	0.498	0.000	0.424	1.003	0	0	0.000	0.000
129	26.420	26.383	26.458	1321	318	4.157	0.000	V			13.334	204256	0.734	0.000	0.290	1.003	0	0	0.000	0.000
130	26.521	26.458	26.567	1890	319	5.931	0.000	V			13.388	20688	7.250	0.000	0.207	1.004	0	0	0.000	0.000
131	26.704	26.625	26.733	1441	265	5.441	0.000	V			13.488	56189	2.670	0.000	0.308	1.007	0	0	0.000	0.000
132	26.817	26.783	26.883	1476	298	4.952	0.000	V			13.549	35963	4.171	0.000	0.223	1.005	0	0	0.000	0.000
133	27.023	26.933	27.058	1595	278	5.728	0.000	V			13.661	50166	2.990	0.000	0.392	1.008	0	0	0.000	0.000
134	27.117	27.058	27.142	1114	243	4.582	0.000	V			13.712	69445	2.160	0.000	0.210	1.004	0	0	0.000	0.000
135	27.243	27.208	27.292	1057	244	4.327	0.000	V			13.780	123276	1.217	0.000	0.350	1.005	0	0	0.000	0.000
136	27.376	27.292	27.400	1220	229	5.338	0.000	V			13.852	151019	0.993	0.000	0.450	1.005	0	0	0.000	0.000
137	27.481	27.400	27.525	1649	290	5.691	0.000	V			13.909	244292	0.614	0.000	0.415	1.004	0	0	0.000	0.000
138	27.623	27.525	27.658	1682	293	5.738	0.000	V			13.986	224523	0.668	0.000	0.623	1.006	0	0	0.000	0.000
139	27.711	27.658	27.758	1571	313	5.015	0.000	V			14.034	211829	0.708	0.000	0.371	1.003	0	0	0.000	0.000
140	27.849	27.758	27.933	2793	309	9.026	0.000	V			14.109	61062	2.457	0.000	0.400	1.005	0	0	0.000	0.000
141	27.967	27.933	28.017	1206	279	4.325	0.000	V			14.173	104880	1.430	0.000	0.297	1.005	0	0	0.000	0.000
142	28.090	28.017	28.108	1296	281	4.606	0.000	V			14.239	176448	0.850	0.000	0.399	1.005	0	0	0.000	0.000
143	28.126	28.108	28.208	1442	260	5.538	0.000	V			14.259	101373	1.480	0.000	0.117	1.001	0	0	0.000	0.000
144	28.298	28.208	28.317	1500	288	5.206	0.000	V			14.353	80193	1.870	0.000	0.458	1.007	0	0	0.000	0.000
145	28.333	28.317	28.425	1517	268	5.660	0.000	V			14.372	140956	1.064	0.000	0.100	1.001	0	0	0.000	0.000
146	28.549	28.425	28.608	2438	297	8.196	0.000	V			14.489	71410	2.101	0.000	0.591	1.008	0	0	0.000	0.000
147	28.847	28.800	28.908	1511	253	5.982	0.000	V			14.650	18734	8.007	0.000	0.469	1.011	0	0	0.000	0.000
148	29.016	28.967	29.150	2802	308	9.089	0.000	V			14.742	145257	1.033	0.000	0.295	1.006	0	0	0.000	0.000
149	29.191	29.150	29.275	1985	341	5.819	0.000	V			14.837	240450	0.624	0.000	0.642	1.006	0	0	0.000	0.000
150	29.304	29.275	29.367	1042	206	5.051	0.000	V			14.898	191584	0.783	0.000	0.449	1.004	0	0	0.000	0.000
151	29.472	29.433	29.542	1607	319	5.033	0.000	V			14.990	402445	0.373	0.000	0.742	1.006	0	0	0.000	0.000
152	29.580	29.542	29.683	1741	258	6.761	0.000	V			15.048	78679	1.906	0.000	0.353	1.004	0	0	0.000	0.000
153	29.761	29.683	29.825	1738	241	7.222	0.000	V			15.146	137006	1.095	0.000	0.488	1.007	0	0	0.000	0.000
154	29.958	29.900	29.975	1035	247	4.196	0.000	V			15.253	100446	1.493	0.000	0.563	1.007	0	0	0.000	0.000
155	30.085	29.975	30.167	2915	328	8.895	0.000	V			15.322	133330	1.125	0.000	0.358	1.005	0	0	0.000	0.000
156	30.291	30.167	30.308	1845	276	6.688	0.000	V			15.434	93792	1.599	0.000	0.569	1.007	0	0	0.000	0.000
157	30.441	30.367	30.508	2327	323	7.194	0.000	V			15.515	0	0.000	0.000	0.000	1.005	0	0	0.000	0.000
158	30.633	30.508	30.658	2572	339	7.581	0.000	V			15.619	16	9421.259	0.000	0.000	1.007	0	0	0.000	0.000
159	30.688	30.658	30.750	1452	297	4.886	0.000	V			15.649	123372	1.216	0.000	0.004	1.002	0	0	0.000	0.000
160	30.795	30.750	30.867	1639	260	6.306	0.000	V			15.707	97242	1.543	0.000	0.287	1.004	0	0	0.000	0.000
161	30.920	30.867	30.967	1254	265	4.734	0.000	V			15.775	409538	0.366	0.000	0.426	1.004	0	0	0.000	0.000
162	31.107	30.967	31.175	2764	268	10.310	0.000	V			15.877	102132	1.469	0.000	0.641	1.006	0	0	0.000	0.000
163	31.236	31.175	31.275	1201	245	4.904	0.000	V			15.946	40380	3.715	0.000	0.254	1.004	0	0	0.000	0.000
164	31.410	31.350	31.475	1611	256	6.282	0.000	V			16.041	105998	1.415	0.000	0.345	1.006	0	0	0.000	0.000
165	31.609	31.533	31.708	2689	291	9.232	0.000	V			16.149	25258	5.939	0.000	0.338	1.007	0	0	0.000	0.000
166	31.750	31.708	31.783	1128	289	3.898	0.000	V			16.225	210514	0.713	0.000	0.263	1.005	0	0	0.000	0.000
167	31.840	31.783	31.875	1436	285	5.042	0.000	V			16.274	71439	2.100	0.000	0.238	1.003	0	0	0.000	0.000
168	31.925	31.875	31.967	1367	264	5.185	0.000	V			16.320	135641	1.106	0.000	0.207	1.003	0	0	0.000	0.000
169	31.991	31.967	32.083	1700	285	5.963	0.000	V			16.356	183613	0.817	0.000	0.205	1.002	0	0	0.000	0.000
170	32.120	32.083	32.175	1379	285	4.848	0.000	V			16.426	360213	0.416	0.000	0.500	1.004	0	0	0.000	0.000
171	32.208	32.175	32.250	1103	260	4.237	0.000	V			16.474	140300	1.069	0.000	0.317	1.003	0	0	0.000	0.000
172	32.298	32.250	32.350	1509	267	5.653	0.000	V			16.522	54788	2.738	0.000	0.200	1.003	0	0	0.000	0.000
173	32.369	32.350	32.425	1141	261	4.364	0.000	V			16.561	154049	0.974	0.000	0.162	1.002	0	0	0.000	0.000
174	32.451	32.425	32.508	1187	252	4.712	0.000	V			16.606	82831	1.811	0.000	0.210	1.003	0	0	0.000	0.000
175	32.563	32.508	32.617	1383	237	5.841	0.000	V			16.666	58548	2.562	0.000	0.226	1.004	0	0	0.000	0.000
176	32.739	32.617	32.767	1714	236	7.246	0.000	V			16.762	249958	0.600	0.000	0.440	1.006	0	0	0.000	0.000
177	32.832	32.767	32.908	2026	315	6.428	0.000	V			16.813	353990	0.424	0.000	0.388	1.003	0	0	0.000	0.000
178	32.952	32.908	33.008	1448	258	5.616	0.000	V			16.877	272242	0.551	0.000	0.504	1.004	0	0	0.000	0.000
179	33.117	33.075	33.150	1116	276	4.038	0.000	V			16.967	195427	0.768	0.000	0.597	1.005	0	0	0.000	0.000
180	33.224	33.150	33.267	1971	319	6.186	0.000	V			17.025	109672	1.368	0.000	0.307	1.003	0	0	0.000	0.000
181	33.284	33.267	33.375	1530	287	5.335	0.000	V			17.057	359382	0.417	0.000	0.191	1.002	0	0	0.000	0.000
182	33.531	33.492	33.567	1131	274	4.132	0.000	V			17.192	63969	2.345	0.000	0.657	1.008	0	0	0.000	0.000
183	33.625	33.567	33.683	1790	299	5.993	0.000	V			17.242	144777	1.036	0.000	0.212	1.003	0	0	0.000	0.000
184	33.700	33.683	33.775	1276	262	4.871	0.000	V			17.283	204574	0.733	0.000	0.231	1.002	0	0	0.000	0.000
185	33.825	33.775	33.925	2160	278	7.768	0.000	V			17.351	117871	1.273	0.000	0.360	1.004	0	0	0.000	0.000
186	34.018	33.925	34.067	2210	303	7.284	0.000	V			17.456	186835	0.803	0.000	0.545	1.006	0	0	0.000	0.000
187	34.095	34.067	34.167	1440	289	4.988	0.000	V			17.498	97747	1.535	0.000	0.207	1.002	0	0	0.000	0.000
188	34.270	34.208	34.350	2107	291	7.248	0.000	V			17.592	35318	4.247	0.000	0.300	1.005	0	0	0.000	0.000
189	34.607	34.550	34.700	2065	270	7.642	0.000	V			17.775	106230	1.412	0.000	0.584	1.010	0	0	0.000	0.000
190	34.749	34.700	34.792	1207	254	4.746	0.000	V			17.852	338461	0.443	0.000	0.428	1.004	0	0	0.000	0.000
191	34.927	34.858	34.983	2085	309	6.744	0.000	V			17.949	145218	1.033	0.000	0.589	1.005	0	0	0.000	0.000
192	35.036	34.983	35.058	1199	287	4.184	0.000	V			18.008	28767	5.214	0.000	0.182	1.003	0	0	0.000	0.000
193	35.120	35.058	35.275	3435	327	10.504	0.000	V			18.054	35901	4.178	0.000	0.108	1.003	0	0	0.000	0.000
194	35.358	35.275	35.392	1664	291	5.720	0.000	V			18.183	161336	0.930	0.000	0.435	1.007	0	0	0.000	0.000
195	35.448	35.392	35.475	1314	281	4.675	0.000	V			18.232	239560	0.626	0.000	0.280	1.003	0	0	0.000	0.000
196	35.547	35.475	35.583	1712	324	5.281	0.000	V			18.285	358280	0.419	0.000	0.376	1.003	0	0	0.000	0.000
197	35.627	35.583	35.675	1413	290	4.871	0.000	V			18.329	366537	0.409	0.000	0.335	1.002	0	0	0.000	0.000
198	35.728	35.717	35.808	1470	274	5.372	0.000	V			18.383	250011	0.600	0.000	0.389	1.003	0	0	0.000	0.000
199	35.969	35.808	36.075	4708	355	13.266	0.000	V			18.514	61885	2.424	0.000	0.557	1.007	0	0	0.000	0.000
200	36.113	36.075	36.175	1731	315	5.492	0.000	V			18.592	131894	1.137	0.000	0.296	1.004	0	0	0.000	0.000
201	36.346	36.242	36.400	2702	326	8.288	0.000	V			18.719	172063	0.872	0.000	0.622	1.007	0	0	0.000	0.000
202	36.437	36.400	36.475	1221	294	4.148	0.000	V			18.768	13619	11.014	0.000	0.114	1.003	0	0	0.000	0.000
203	36.518	36.475	36.542	1216	341	3.567	0.000	V			18.812	439254	0.341	0.000	0.111	1.002	0	0	0.000	0.000
204	36.558	36.542	36.600	1031	298	3.461	0.000	V			18.834	183703	0.817	0.000	0.143	1.001	0	0	0.000	0.000
205	36.645	36.600	36.675	1326	338	3.917	0.000	V			18.881	401666	0.373	0.000	0.303	1.003	0	0	0.000	0.000
206	36.749	36.675	36.867	2935	301	9.764	0.000	V			18.937	109962	1.364	0.000	0.307	1.003	0	0	0.000	0.000
207	36.946	36.867	36.992	2116	336	6.295	0.000	V			19.044	110429	1.358	0.000	0.444	1.006	0	0	0.000	0.000
208	37.026	36.992	37.117	2228	339	6.570	0.000	V			19.088	245407	0.611	0.000	0.215	1.002	0	0	0.000	0.000
209	37.135	37.117	37.192	1184	276	4.291	0.000	V			19.147	333633	0.450	0.000	0.394	1.003	0	0	0.000	0.000
210	37.233	37.192	37.292	1576	275	5.724	0.000	V			19.200	150595	0.996	0.000	0.305	1.003	0	0	0.000	0.000
211	37.367	37.292	37.392	1591	309	5.151	0.000	V			19.273	390451	0.384	0.000	0.428	1.004	0	0	0.000	0.000
212	37.562	37.392	37.633	3882	314	12.344	0.000	V			19.378	101867	1.473	0.000	0.550	1.005	0	0	0.000	0.000
213	37.702	37.633	37.750	1814	323	5.614	0.000	V			19.455	190786	0.786	0.000	0.345	1.004	0	0	0.000	0.000
214	37.799	37.750	37.858	1627	295	5.514	0.000	V			19.507	343167	0.437	0.000	0.320	1.003	0	0	0.000	0.000
215	37.952	37.917	38.000	1396	319	4.374	0.000	V			19.590	101115	1.483	0.000	0.415	1.004	0	0	0.000	0.000
216	38.026	38.000	38.083	1406	323	4.349	0.000	V			19.630	278066	0.539	0.000	0.195	1.002	0	0	0.000	0.000
217	38.108	38.083	38.150	1024	294	3.484	0.000	V			19.675	429170	0.350	0.000	0.315	1.002	0	0	0.000	0.000
218	38.177	38.150	38.233	1299	304	4.269	0.000	V			19.712	500449	0.300	0.000	0.308	1.002	0	0	0.000	0.000
219	38.340	38.283	38.375	1574	321	4.909	0.000	V			19.800	145148	1.033	0.000	0.525	1.004	0	0	0.000	0.000
220	38.402	38.375	38.450	1295	307	4.219	0.000	V			19.834	143453	1.046	0.000	0.155	1.002	0	0	0.000	0.000
221	38.508	38.450	38.533	1417	308	4.602	0.000	V			19.892	26291	5.705	0.000	0.157	1.003	0	0	0.000	0.000
222	38.700	38.667	38.767	1366	248	5.509	0.000	V			19.996	369292	0.406	0.000	0.318	1.005	0	0	0.000	0.000
223	38.855	38.767	38.883	1611	268	6.017	0.000	V			20.080	161149	0.931	0.000	0.484	1.004	0	0	0.000	0.000
224	39.011	38.883	39.033	2376	306	7.773	0.000	V			20.164	89195	1.682	0.000	0.341	1.004	0	0	0.000	0.000
225	39.079	39.033	39.108	1379	347	3.980	0.000	V			20.201	550571	0.272	0.000	0.186	1.002	0	0	0.000	0.000
226	39.194	39.108	39.225	1854	288	6.436	0.000	V			20.264	177961	0.843	0.000	0.394	1.003	0	0	0.000	0.000
227	39.250	39.225	39.292	1025	283	3.627	0.000	V			20.295	193805	0.774	0.000	0.156	1.002	0	0	0.000	0.000
228	39.366	39.292	39.433	2322	314	7.392	0.000	V			20.357	449558	0.334	0.000	0.392	1.003	0	0	0.000	0.000
229	39.465	39.433	39.500	1117	315	3.551	0.000	V			20.411	232485	0.645	0.000	0.353	1.003	0	0	0.000	0.000
230	39.533	39.500	39.567	1012	292	3.465	0.000	V			20.448	31751	4.724	0.000	0.112	1.002	0	0	0.000	0.000
231	39.710	39.633	39.800	2387	275	8.689	0.000	V			20.544	106356	1.410	0.000	0.256	1.005	0	0	0.000	0.000
232	39.918	39.867	39.942	1146	310	3.693	0.000	V			20.656	602237	0.249	0.000	0.600	1.005	0	0	0.000	0.000
233	40.052	39.942	40.108	2638	353	7.470	0.000	V			20.730	310961	0.482	0.000	0.547	1.004	0	0	0.000	0.000
234	40.143	40.108	40.217	1829	302	6.051	0.000	V			20.779	127846	1.173	0.000	0.246	1.002	0	0	0.000	0.000
235	40.296	40.217	40.325	1688	300	5.625	0.000	V			20.862	208040	0.721	0.000	0.380	1.004	0	0	0.000	0.000
236	40.354	40.325	40.417	1497	283	5.296	0.000	V			20.893	617985	0.243	0.000	0.209	1.002	0	0	0.000	0.000
237	40.514	40.417	40.542	2051	332	6.183	0.000	V			20.980	329226	0.456	0.000	0.655	1.004	0	0	0.000	0.000
238	40.731	40.542	40.775	3728	334	11.177	0.000	V			21.098	93737	1.600	0.000	0.534	1.006	0	0	0.000	0.000
239	40.825	40.775	40.850	1243	294	4.231	0.000	V			21.149	186026	0.806	0.000	0.205	1.002	0	0	0.000	0.000
240	40.901	40.850	40.975	2360	352	6.708	0.000	V			21.190	161689	0.928	0.000	0.193	1.002	0	0	0.000	0.000
241	41.068	40.975	41.100	2034	314	6.479	0.000	V			21.281	83925	1.787	0.000	0.344	1.004	0	0	0.000	0.000
242	41.152	41.100	41.250	2679	333	8.057	0.000	V			21.326	100741	1.489	0.000	0.154	1.002	0	0	0.000	0.000
243	41.328	41.292	41.392	1600	307	5.209	0.000	V			21.422	87108	1.722	0.000	0.327	1.004	0	0	0.000	0.000
244	41.505	41.392	41.575	3104	371	8.366	0.000	V			21.518	274782	0.546	0.000	0.404	1.004	0	0	0.000	0.000
245	41.658	41.575	41.675	1644	300	5.472	0.000	V			21.601	389592	0.385	0.000	0.524	1.004	0	0	0.000	0.000
246	41.731	41.675	41.783	1985	344	5.778	0.000	V			21.640	213292	0.703	0.000	0.230	1.002	0	0	0.000	0.000
247	41.859	41.783	41.950	3161	385	8.221	0.000	V			21.710	142638	1.052	0.000	0.318	1.003	0	0	0.000	0.000
248	42.010	41.950	42.042	1607	317	5.065	0.000	V			21.792	141205	1.062	0.000	0.339	1.004	0	0	0.000	0.000
249	42.081	42.042	42.200	2977	381	7.820	0.000	V			21.830	18206	8.239	0.000	0.084	1.002	0	0	0.000	0.000
250	42.231	42.200	42.283	1313	285	4.608	0.000	V			21.911	165205	0.908	0.000	0.180	1.004	0	0	0.000	0.000
251	42.371	42.283	42.433	2517	331	7.614	0.000	V			21.987	205047	0.732	0.000	0.355	1.003	0	0	0.000	0.000
252	42.478	42.433	42.500	1063	305	3.486	0.000	V			22.046	29883	5.020	0.000	0.158	1.003	0	0	0.000	0.000
253	42.541	42.500	42.567	1219	354	3.449	0.000	V			22.080	351171	0.427	0.000	0.099	1.002	0	0	0.000	0.000
254	42.625	42.567	42.642	1319	311	4.244	0.000	V			22.125	148643	1.009	0.000	0.230	1.002	0	0	0.000	0.000
255	42.661	42.642	42.742	1699	311	5.456	0.000	V			22.145	165051	0.909	0.000	0.084	1.001	0	0	0.000	0.000
256	42.925	42.800	42.967	3205	360	8.915	0.000	V			22.288	136315	1.100	0.000	0.596	1.006	0	0	0.000	0.000
257	42.986	42.967	43.067	1753	325	5.402	0.000	V			22.321	74906	2.003	0.000	0.112	1.001	0	0	0.000	0.000
258	43.083	43.067	43.142	1297	301	4.307	0.000	V			22.374	217958	0.688	0.000	0.194	1.002	0	0	0.000	0.000
259	43.196	43.142	43.267	2458	400	6.145	0.000	V			22.435	395717	0.379	0.000	0.348	1.003	0	0	0.000	0.000
260	43.359	43.267	43.408	2359	351	6.718	0.000	V			22.523	429144	0.350	0.000	0.606	1.004	0	0	0.000	0.000
261	43.477	43.408	43.542	2223	311	7.149	0.000	V			22.588	105634	1.420	0.000	0.297	1.003	0	0	0.000	0.000
262	43.576	43.542	43.608	1182	325	3.638	0.000	V			22.641	411216	0.365	0.000	0.245	1.002	0	0	0.000	0.000
263	43.636	43.608	43.717	1787	310	5.767	0.000	V			22.674	80574	1.862	0.000	0.134	1.001	0	0	0.000	0.000
264	43.786	43.717	43.808	1543	311	4.968	0.000	V			22.755	174453	0.860	0.000	0.291	1.004	0	0	0.000	0.000
265	43.861	43.808	43.908	1731	364	4.753	0.000	V			22.796	1034021	0.145	0.000	0.252	1.002	0	0	0.000	0.000
266	43.936	43.908	43.967	1061	329	3.222	0.000	V			22.837	564878	0.266	0.000	0.371	1.002	0	0	0.000	0.000
267	43.992	43.967	44.025	1077	318	3.381	0.000	V			22.867	54982	2.728	0.000	0.112	1.001	0	0	0.000	0.000
268	44.104	44.025	44.192	2896	345	8.390	0.000	V			22.928	87196	1.720	0.000	0.167	1.003	0	0	0.000	0.000
269	44.282	44.192	44.400	3782	374	10.118	0.000	V			23.024	118653	1.264	0.000	0.320	1.004	0	0	0.000	0.000
270	44.417	44.400	44.492	1739	354	4.905	0.000	V			23.097	141796	1.058	0.000	0.273	1.003	0	0	0.000	0.000
271	44.542	44.492	44.608	2065	345	5.990	0.000	V			23.165	243088	0.617	0.000	0.301	1.003	0	0	0.000	0.000
272	44.663	44.608	44.708	1901	367	5.185	0.000	V			23.231	334880	0.448	0.000	0.360	1.003	0	0	0.000	0.000
273	44.800	44.708	44.908	3685	349	10.568	0.000	V			23.305	83410	1.798	0.000	0.296	1.003	0	0	0.000	0.000
274	44.996	44.908	45.025	2141	354	6.050	0.000	V			23.412	161475	0.929	0.000	0.367	1.005	0	0	0.000	0.000
275	45.132	45.075	45.158	1558	348	4.477	0.000	V			23.485	266933	0.562	0.000	0.341	1.003	0	0	0.000	0.000
276	45.167	45.158	45.217	1026	287	3.573	0.000	V			23.504	66018	2.272	0.000	0.066	1.001	0	0	0.000	0.000
277	45.247	45.217	45.292	1338	322	4.150	0.000	V			23.548	0	0.000	0.000	0.000	1.002	0	0	0.000	0.000
278	45.314	45.292	45.375	1460	310	4.711	0.000	V			23.584	344389	0.436	0.000	0.000	1.002	0	0	0.000	0.000
279	45.392	45.375	45.458	1347	276	4.885	0.000	V			23.626	16529	9.075	0.000	0.090	1.002	0	0	0.000	0.000
280	45.469	45.458	45.525	1121	296	3.781	0.000	V			23.668	294320	0.510	0.000	0.089	1.002	0	0	0.000	0.000
281	45.599	45.525	45.692	2887	333	8.680	0.000	V			23.739	195165	0.769	0.000	0.345	1.003	0	0	0.000	0.000
282	45.726	45.692	45.775	1317	288	4.579	0.000	V			23.808	150655	0.996	0.000	0.289	1.003	0	0	0.000	0.000
283	45.928	45.833	46.042	3213	309	10.397	0.000	V			23.918	76677	1.956	0.000	0.356	1.005	0	0	0.000	0.000
284	46.075	46.042	46.125	1118	248	4.510	0.000	V			23.997	266984	0.562	0.000	0.287	1.003	0	0	0.000	0.000
285	46.167	46.125	46.192	1035	297	3.480	0.000	V			24.047	631219	0.238	0.000	0.311	1.002	0	0	0.000	0.000
286	46.225	46.192	46.250	1012	323	3.136	0.000	V			24.078	730953	0.205	0.000	0.259	1.001	0	0	0.000	0.000
287	46.276	46.250	46.358	1650	301	5.480	0.000	V			24.106	503626	0.298	0.000	0.216	1.001	0	0	0.000	0.000
288	46.426	46.408	46.483	1212	286	4.234	0.000	V			24.188	411	365.092	0.000	0.032	1.003	0	0	0.000	0.000
289	46.643	46.483	46.708	3776	373	10.128	0.000	V			24.305	48834	3.072	0.000	0.043	1.005	0	0	0.000	0.000
290	46.742	46.708	46.783	1313	339	3.877	0.000	V			24.359	558572	0.269	0.000	0.182	1.002	0	0	0.000	0.000
291	46.819	46.783	46.908	2180	339	6.435	0.000	V			24.401	400833	0.374	0.000	0.280	1.002	0	0	0.000	0.000
292	47.037	46.908	47.117	3648	375	9.723	0.000	V			24.519	111287	1.348	0.000	0.508	1.005	0	0	0.000	0.000
293	47.190	47.117	47.242	2260	347	6.513	0.000	V			24.602	217869	0.688	0.000	0.316	1.003	0	0	0.000	0.000
294	47.267	47.242	47.317	1291	289	4.473	0.000	V			24.644	24796	6.049	0.000	0.096	1.002	0	0	0.000	0.000
295	47.377	47.317	47.442	1967	285	6.895	0.000	V			24.703	132866	1.129	0.000	0.128	1.002	0	0	0.000	0.000
296	47.525	47.442	47.558	2032	340	5.983	0.000	V			24.784	492193	0.305	0.000	0.375	1.003	0	0	0.000	0.000
297	47.658	47.558	47.725	2935	347	8.455	0.000	V			24.856	82522	1.818	0.000	0.283	1.003	0	0	0.000	0.000
298	47.780	47.725	47.833	1763	309	5.702	0.000	V			24.922	61577	2.436	0.000	0.170	1.003	0	0	0.000	0.000
299	47.857	47.833	47.933	1577	306	5.160	0.000	V			24.964	650939	0.230	0.000	0.154	1.002	0	0	0.000	0.000
300	48.017	47.933	48.050	1942	329	5.908	0.000	V			25.050	255199	0.588	0.000	0.517	1.003	0	0	0.000	0.000
301	48.075	48.050	48.108	1072	334	3.213	0.000	V			25.082	287353	0.522	0.000	0.158	1.001	0	0	0.000	0.000
302	48.189	48.108	48.217	1920	327	5.863	0.000	V			25.144	278460	0.539	0.000	0.316	1.002	0	0	0.000	0.000
303	48.242	48.217	48.292	1289	317	4.074	0.000	V			25.173	181883	0.825	0.000	0.128	1.001	0	0	0.000	0.000
304	48.325	48.292	48.383	1377	299	4.613	0.000	V			25.218	55140	2.720	0.000	0.131	1.002	0	0	0.000	0.000
305	48.451	48.383	48.500	1978	347	5.708	0.000	V			25.286	641706	0.234	0.000	0.237	1.003	0	0	0.000	0.000
306	48.550	48.500	48.583	1444	329	4.395	0.000	V			25.340	484663	0.309	0.000	0.378	1.002	0	0	0.000	0.000
307	48.633	48.583	48.675	1587	365	4.353	0.000	V			25.385	767169	0.196	0.000	0.334	1.002	0	0	0.000	0.000
308	48.719	48.675	48.792	2131	331	6.435	0.000	V			25.432	265438	0.565	0.000	0.286	1.002	0	0	0.000	0.000
309	48.808	48.792	48.867	1258	303	4.150	0.000	V			25.480	362235	0.414	0.000	0.254	1.002	0	0	0.000	0.000
310	48.898	48.867	48.967	1530	290	5.282	0.000	V			25.528	122644	1.223	0.000	0.202	1.002	0	0	0.000	0.000
311	49.017	48.967	49.042	1343	325	4.133	0.000	V			25.593	513541	0.292	0.000	0.286	1.003	0	0	0.000	0.000
312	49.078	49.042	49.100	1091	336	3.248	0.000	V			25.626	446257	0.336	0.000	0.215	1.001	0	0	0.000	0.000
313	49.165	49.100	49.225	2255	323	6.978	0.000	V			25.674	55400	2.708	0.000	0.155	1.002	0	0	0.000	0.000
314	49.256	49.225	49.350	2206	344	6.417	0.000	V			25.723	266043	0.564	0.000	0.149	1.002	0	0	0.000	0.000
315	49.392	49.350	49.467	1809	285	6.346	0.000	V			25.796	430054	0.349	0.000	0.396	1.003	0	0	0.000	0.000
316	49.509	49.467	49.550	1384	313	4.418	0.000	V			25.860	553715	0.271	0.000	0.413	1.002	0	0	0.000	0.000
317	49.601	49.550	49.667	1715	262	6.553	0.000	V			25.910	102773	1.460	0.000	0.208	1.002	0	0	0.000	0.000
318	49.906	49.808	49.942	1967	295	6.674	0.000	V			26.075	388874	0.386	0.000	0.650	1.006	0	0	0.000	0.000
319	49.993	49.942	50.017	1085	265	4.100	0.000	V			26.122	335866	0.447	0.000	0.260	1.002	0	0	0.000	0.000
320	50.126	50.058	50.208	2288	286	7.996	0.000	V			26.195	202847	0.739	0.000	0.338	1.003	0	0	0.000	0.000
321	50.325	50.258	50.350	1396	284	4.913	0.000	V			26.303	309798	0.484	0.000	0.495	1.004	0	0	0.000	0.000
322	50.417	50.350	50.500	2304	288	8.006	0.000	V			26.353	233136	0.643	0.000	0.234	1.002	0	0	0.000	0.000
323	50.523	50.500	50.575	1151	265	4.349	0.000	V			26.410	447554	0.335	0.000	0.296	1.002	0	0	0.000	0.000
324	50.687	50.642	50.725	1393	320	4.360	0.000	V			26.499	412665	0.363	0.000	0.532	1.003	0	0	0.000	0.000
325	50.755	50.725	50.800	1172	329	3.558	0.000	V			26.536	653878	0.229	0.000	0.239	1.001	0	0	0.000	0.000
326	50.851	50.800	50.925	1650	270	6.119	0.000	V			26.588	427578	0.351	0.000	0.343	1.002	0	0	0.000	0.000
327	50.967	50.925	51.017	1257	286	4.392	0.000	V			26.651	981794	0.153	0.000	0.449	1.002	0	0	0.000	0.000
328	51.106	51.075	51.158	1210	275	4.400	0.000	V			26.727	996823	0.150	0.000	0.677	1.003	0	0	0.000	0.000
329	51.276	51.158	51.308	2491	329	7.572	0.000	V			26.819	274254	0.547	0.000	0.570	1.003	0	0	0.000	0.000
330	51.386	51.308	51.442	1964	285	6.886	0.000	V			26.878	290480	0.516	0.000	0.283	1.002	0	0	0.000	0.000
331	51.477	51.442	51.558	1629	253	6.441	0.000	V			26.928	403350	0.372	0.000	0.260	1.002	0	0	0.000	0.000
332	51.610	51.558	51.642	1319	337	3.912	0.000	V			27.000	897	167.187	0.000	0.037	1.003	0	0	0.000	0.000
333	51.736	51.642	51.850	3407	319	10.691	0.000	V			27.069	54315	2.762	0.000	0.033	1.003	0	0	0.000	0.000
334	51.966	51.850	52.042	3195	323	9.880	0.000	V			27.193	191458	0.783	0.000	0.336	1.005	0	0	0.000	0.000
335	52.215	52.125	52.250	2118	330	6.421	0.000	V			27.328	266083	0.564	0.000	0.567	1.005	0	0	0.000	0.000
336	52.333	52.308	52.400	1293	273	4.732	0.000	V			27.392	149031	1.006	0.000	0.250	1.002	0	0	0.000	0.000
337	52.556	52.400	52.600	3380	342	9.883	0.000	V			27.513	110929	1.352	0.000	0.379	1.004	0	0	0.000	0.000
338	52.637	52.600	52.667	1073	297	3.616	0.000	V			27.557	613230	0.245	0.000	0.180	1.002	0	0	0.000	0.000
339	52.703	52.667	52.792	1891	305	6.195	0.000	V			27.593	298997	0.502	0.000	0.203	1.001	0	0	0.000	0.000
340	52.945	52.833	53.008	2824	321	8.799	0.000	V			27.724	162910	0.921	0.000	0.532	1.005	0	0	0.000	0.000
341	53.057	53.008	53.175	2737	346	7.910	0.000	V			27.785	400821	0.374	0.000	0.260	1.002	0	0	0.000	0.000
342	53.282	53.225	53.333	1587	282	5.618	0.000	V			27.907	436595	0.344	0.000	0.683	1.004	0	0	0.000	0.000
343	53.488	53.458	53.533	1265	302	4.185	0.000	V			28.019	281737	0.532	0.000	0.569	1.004	0	0	0.000	0.000
344	53.575	53.533	53.633	1364	275	4.961	0.000	V			28.066	187488	0.800	0.000	0.193	1.002	0	0	0.000	0.000
345	53.708	53.633	53.750	1701	300	5.665	0.000	V			28.138	881755	0.170	0.000	0.369	1.003	0	0	0.000	0.000
346	53.838	53.750	53.883	2002	304	6.590	0.000	V			28.209	0	0.000	0.000	0.000	1.003	0	0	0.000	0.000
347	53.971	53.883	54.000	1907	310	6.145	0.000	V			28.281	214115	0.701	0.000	0.000	1.003	0	0	0.000	0.000
348	54.026	54.000	54.075	1117	284	3.933	0.000	V			28.310	753419	0.199	0.000	0.152	1.001	0	0	0.000	0.000
349	54.181	54.075	54.208	2081	336	6.188	0.000	V			28.395	351978	0.426	0.000	0.506	1.003	0	0	0.000	0.000
350	54.450	54.392	54.483	1192	247	4.830	0.000	V			28.541	300147	0.500	0.000	0.705	1.005	0	0	0.000	0.000
351	54.592	54.483	54.617	1834	275	6.677	0.000	V			28.618	446809	0.336	0.000	0.392	1.003	0	0	0.000	0.000
352	54.699	54.667	54.767	1289	258	5.002	0.000	V			28.676	562290	0.267	0.000	0.347	1.002	0	0	0.000	0.000
353	54.866	54.767	54.892	1380	215	6.422	0.000	V			28.766	213320	0.703	0.000	0.434	1.003	0	0	0.000	0.000
354	55.079	55.008	55.117	1552	269	5.778	0.000	V			28.882	513003	0.292	0.000	0.545	1.004	0	0	0.000	0.000
355	55.166	55.117	55.200	1052	235	4.482	0.000	V			28.929	121	1235.549	0.000	0.009	1.002	0	0	0.000	0.000
356	55.244	55.200	55.292	1092	245	4.460	0.000	V			28.971	292213	0.513	0.000	0.008	1.001	0	0	0.000	0.000
357	55.330	55.292	55.408	1500	256	5.851	0.000	V			29.018	376342	0.399	0.000	0.223	1.002	0	0	0.000	0.000
358	55.464	55.408	55.558	2073	295	7.032	0.000	V			29.091	533827	0.281	0.000	0.406	1.003	0	0	0.000	0.000
359	55.682	55.642	55.775	1558	238	6.555	0.000	V			29.209	805720	0.186	0.000	0.790	1.004	0	0	0.000	0.000
360	55.924	55.775	55.967	2427	260	9.331	0.000	V			29.340	230627	0.650	0.000	0.676	1.004	0	0	0.000	0.000
361	56.067	56.033	56.108	1023	247	4.135	0.000	V			29.418	389705	0.385	0.000	0.347	1.003	0	0	0.000	0.000
362	56.154	56.108	56.192	1128	245	4.611	0.000	V			29.465	52618	2.851	0.000	0.130	1.002	0	0	0.000	0.000
363	56.285	56.192	56.300	1496	276	5.413	0.000	V			29.536	518719	0.289	0.000	0.204	1.002	0	0	0.000	0.000
364	56.316	56.300	56.408	1650	263	6.269	0.000	V			29.553	219722	0.683	0.000	0.077	1.001	0	0	0.000	0.000
365	56.578	56.408	56.600	2724	286	9.513	0.000	V			29.695	121435	1.235	0.000	0.464	1.005	0	0	0.000	0.000
366	56.707	56.658	56.792	1989	294	6.775	0.000	V			29.765	194429	0.771	0.000	0.222	1.002	0	0	0.000	0.000
367	56.842	56.792	56.900	1464	233	6.294	0.000	V			29.838	584745	0.257	0.000	0.332	1.002	0	0	0.000	0.000
368	56.927	56.900	57.050	1778	273	6.514	0.000	V			29.885	659487	0.227	0.000	0.297	1.002	0	0	0.000	0.000
369	57.082	57.050	57.150	1156	228	5.081	0.000	V			29.969	1010842	0.148	0.000	0.609	1.003	0	0	0.000	0.000
370	57.279	57.150	57.317	2156	259	8.307	0.000	V			30.076	51136	2.933	0.000	0.318	1.004	0	0	0.000	0.000
371	57.431	57.375	57.475	1432	305	4.690	0.000	V			30.158	1216688	0.123	0.000	0.249	1.003	0	0	0.000	0.000
372	57.558	57.475	57.617	1817	232	7.831	0.000	V			30.227	749534	0.200	0.000	0.535	1.002	0	0	0.000	0.000
373	57.668	57.617	57.733	1893	303	6.257	0.000	V			30.286	464098	0.323	0.000	0.361	1.002	0	0	0.000	0.000
374	57.750	57.733	57.808	1163	289	4.020	0.000	V			30.331	679492	0.221	0.000	0.266	1.001	0	0	0.000	0.000
375	57.832	57.808	57.917	1524	295	5.166	0.000	V			30.376	407944	0.368	0.000	0.255	1.001	0	0	0.000	0.000
376	57.945	57.917	58.025	1565	258	6.053	0.000	V			30.437	800123	0.187	0.000	0.363	1.002	0	0	0.000	0.000
377	58.165	58.092	58.242	2215	298	7.440	0.000	V			30.556	71494	2.098	0.000	0.390	1.004	0	0	0.000	0.000
378	58.352	58.242	58.450	2969	289	10.280	0.000	V			30.658	273800	0.548	0.000	0.284	1.003	0	0	0.000	0.000
379	58.498	58.450	58.542	1405	325	4.326	0.000	V			30.737	1460538	0.103	0.000	0.456	1.003	0	0	0.000	0.000
380	58.603	58.542	58.650	1509	256	5.898	0.000	V			30.794	973738	0.154	0.000	0.486	1.002	0	0	0.000	0.000
381	58.767	58.717	58.792	1179	289	4.083	0.000	V			30.883	8783	17.078	0.000	0.120	1.003	0	0	0.000	0.000
382	58.874	58.792	58.942	2597	352	7.367	0.000	V			30.941	378786	0.396	0.000	0.074	1.002	0	0	0.000	0.000
383	58.975	58.942	59.017	1047	254	4.118	0.000	V			30.996	570338	0.263	0.000	0.293	1.002	0	0	0.000	0.000
384	59.058	59.017	59.092	1208	308	3.918	0.000	V			31.041	1425629	0.105	0.000	0.324	1.001	0	0	0.000	0.000
385	59.197	59.092	59.283	2973	316	9.404	0.000	V			31.116	444443	0.338	0.000	0.503	1.002	0	0	0.000	0.000
386	59.400	59.350	59.425	1217	295	4.123	0.000	V			31.226	446781	0.336	0.000	0.571	1.004	0	0	0.000	0.000
387	59.476	59.425	59.517	1661	352	4.720	0.000	V			31.267	727616	0.206	0.000	0.239	1.001	0	0	0.000	0.000
388	59.525	59.517	59.583	1076	273	3.945	0.000	V			31.294	418476	0.358	0.000	0.153	1.001	0	0	0.000	0.000
389	59.603	59.583	59.700	1652	260	6.347	0.000	V			31.336	71339	2.103	0.000	0.123	1.001	0	0	0.000	0.000
390	59.733	59.700	59.900	2612	245	10.670	0.000	V			31.407	178277	0.841	0.000	0.178	1.002	0	0	0.000	0.000
391	60.010	59.900	60.083	2150	263	8.176	0.000	V			31.557	414478	0.362	0.000	0.591	1.005	0	0	0.000	0.000
392	60.228	60.167	60.300	1460	230	6.358	0.000	V			31.675	811091	0.185	0.000	0.680	1.004	0	0	0.000	0.000
393	60.349	60.300	60.433	1646	257	6.416	0.000	V			31.741	1006059	0.149	0.000	0.475	1.002	0	0	0.000	0.000
394	60.501	60.433	60.533	1277	245	5.212	0.000	V			31.824	454297	0.330	0.000	0.509	1.003	0	0	0.000	0.000
395	60.558	60.533	60.642	1441	235	6.143	0.000	V			31.854	54399	2.757	0.000	0.080	1.001	0	0	0.000	0.000
396	60.650	60.642	60.725	1038	229	4.539	0.000	V			31.904	519564	0.289	0.000	0.135	1.002	0	0	0.000	0.000
397	60.825	60.742	60.908	1726	190	9.086	0.000	V			31.999	120691	1.243	0.000	0.338	1.003	0	0	0.000	0.000
398	61.107	61.058	61.217	1404	179	7.837	0.000	V			32.152	34076	4.402	0.000	0.278	1.005	0	0	0.000	0.000
399	61.383	61.333	61.442	1219	218	5.585	0.000	V			32.302	702710	0.213	0.000	0.342	1.005	0	0	0.000	0.000
400	61.569	61.442	61.625	2023	235	8.617	0.000	V			32.403	402158	0.373	0.000	0.546	1.003	0	0	0.000	0.000
401	61.668	61.625	61.725	1183	241	4.903	0.000	V			32.457	1014381	0.148	0.000	0.312	1.002	0	0	0.000	0.000
402	61.933	61.883	62.008	1143	201	5.681	0.000	V			32.601	1918987	0.078	0.000	1.253	1.004	0	0	0.000	0.000
403	62.179	62.108	62.258	1328	182	7.308	0.000	V			32.734	1026934	0.146	0.000	1.159	1.004	0	0	0.000	0.000
404	62.602	62.517	62.667	1261	187	6.752	0.000	V			32.964	522819	0.287	0.000	1.429	1.007	0	0	0.000	0.000
405	62.839	62.742	62.875	1114	178	6.267	0.000	V			33.092	2072464	0.072	0.000	0.909	1.004	0	0	0.000	0.000
406	62.970	62.875	63.067	1604	173	9.261	0.000	V			33.163	210215	0.714	0.000	0.363	1.002	0	0	0.000	0.000
407	63.583	63.517	63.667	1326	191	6.929	0.000	V			33.495	956005	0.157	0.000	1.513	1.010	0	0	0.000	0.000
408	63.753	63.667	63.808	1119	167	6.690	0.000	V			33.588	3234180	0.046	0.000	0.846	1.003	0	0	0.000	0.000
409	63.877	63.808	64.042	1736	191	9.096	0.000	V			33.655	383647	0.391	0.000	0.450	1.002	0	0	0.000	0.000
410	64.442	64.367	64.492	1004	170	5.907	0.000	V			33.962	602813	0.249	0.000	1.517	1.009	0	0	0.000	0.000
411	64.731	64.650	64.767	1060	164	6.479	0.000	V			34.118	719025	0.209	0.000	0.906	1.005	0	0	0.000	0.000
412	65.414	65.350	65.492	1113	193	5.770	0.000	V			34.489	1343188	0.112	0.000	2.572	1.011	0	0	0.000	0.000
413	65.673	65.608	65.725	1081	200	5.395	0.000	V			34.630	529375	0.283	0.000	0.885	1.004	0	0	0.000	0.000
414	65.967	65.892	66.067	1572	243	6.469	0.000	V			34.789	1646609	0.091	0.000	1.037	1.005	0	0	0.000	0.000
415	66.179	66.150	66.283	1032	167	6.194	0.000	V			34.904	1186405	0.126	0.000	0.945	1.003	0	0	0.000	0.000
416	66.803	66.692	66.908	1859	184	10.103	0.000	V			35.242	239391	0.627	0.000	1.579	1.010	0	0	0.000	0.000
417	67.233	67.183	67.342	1186	195	6.096	0.000	V			35.476	2057244	0.073	0.000	1.174	1.007	0	0	0.000	0.000
418	68.637	68.517	68.700	1208	166	7.296	0.000	V			36.238	1426754	0.105	0.000	6.727	1.021	0	0	0.000	0.000
419	68.921	68.850	69.017	1242	198	6.266	0.000	V			36.392	2002480	0.075	0.000	1.336	1.004	0	0	0.000	0.000
420	69.284	69.175	69.408	1609	158	10.179	0.000	V			36.588	919251	0.163	0.000	1.499	1.005	0	0	0.000	0.000
[Peak Table(Detector B)]
# of Peaks	14
Peak#	R.Time	I.Time	F.Time	Area	Height	A/H	Conc.	Mark	ID#	Name	k'	Plate #	Plate Ht.	Tailing	Resolution	Sep.Factor	Area Ratio	Height Ratio	Conc. %	Norm Conc.
1	9.443	8.817	10.483	5775	188	30.650	0.172	M			0.000	6041	24.830	1.316	0.000	0.000	0	0	0.000	0.000
2	14.273	13.200	16.633	17027	318	53.520	0.508	M			0.512	3507	42.772	1.065	6.662	0.000	0	0	0.000	0.000
3	18.794	16.633	21.683	136734	2882	47.444	4.081	V M			0.990	5017	29.895	1.642	4.465	1.936	0	0	0.000	0.000
4	22.800	21.683	24.783	224651	4416	50.872	6.705	V M			1.414	5527	27.138	1.651	3.501	1.428	0	0	0.000	0.000
5	25.863	24.783	27.508	383842	7348	52.235	11.457	V M			1.739	6415	23.382	1.694	2.433	1.229	0	0	0.000	0.000
6	28.491	27.508	29.942	502471	9286	54.113	14.998	V M			2.017	7261	20.657	0.000	1.999	1.160	0	0	0.000	0.000
7	30.750	29.942	31.992	535577	9739	54.995	15.986	V M			2.256	7884	19.026	0.000	1.660	1.119	0	0	0.000	0.000
8	32.698	31.992	33.725	474029	8574	55.286	14.149	V M			2.463	7718	19.434	0.000	1.356	1.091	0	0	0.000	0.000
9	34.400	33.725	35.325	363613	6288	57.828	10.853	V M			2.643	7719	19.433	0.000	1.114	1.073	0	0	0.000	0.000
10	35.926	35.325	36.742	251663	4276	58.852	7.512	V M			2.805	7227	20.755	0.000	0.938	1.061	0	0	0.000	0.000
11	37.269	36.742	37.950	158463	2725	58.154	4.730	V M			2.947	2985	50.254	0.000	0.608	1.051	0	0	0.000	0.000
12	38.415	37.950	39.050	105691	1853	57.026	3.155	V M			3.068	909	165.046	0.000	0.293	1.041	0	0	0.000	0.000
13	39.234	39.050	39.958	61955	1275	48.591	1.849	V M			3.155	1798	83.414	0.000	0.186	1.028	0	0	0.000	0.000
14	39.976	39.958	49.983	128785	925	139.262	3.844	V M			3.233	826	181.659	0.000	0.160	1.025	0	0	0.000	0.000
[Peak Table(AD2)]
# of Peaks	0
[Compound Results(Detector A)]
# of IDs	0
[Compound Results(Detector B)]
# of IDs	0
[Compound Results(AD2)]
# of IDs	0
[LC Chromatogram(Detector A-Ch1)]
Interval(msec)	500
# of Points	8401
Start Time(min)	0.000
End Time(min)	70.000
Intensity Units	mV
Intensity Multiplier	0.001
Wavelength(nm)	280
R.Time (min)	Intensity
0.00000	20
0.00833	20
0.01667	6
0.02500	-10
0.03333	-28
0.04167	-43
0.05000	-29
0.05833	19
0.06667	42
0.07500	47
0.08333	37
0.09167	43
0.10000	43
0.10833	12
0.11667	-6
0.12500	-11
0.13333	-35
0.14167	-52
0.15000	-25
0.15833	-17
0.16667	-12
0.17500	26
0.18333	53
0.19167	51
0.20000	36
0.20833	41
0.21667	26
0.22500	-2
0.23333	-11
0.24167	-25
0.25000	-17
0.25833	-5
0.26667	-2
0.27500	16
0.28333	4
0.29167	-13
0.30000	-40
0.30833	-33
0.31667	-2
0.32500	19
0.33333	11
0.34167	-15
0.35000	-59
0.35833	-61
0.36667	-40
0.37500	-53
0.38333	-59
0.39167	-53
0.40000	-20
0.40833	13
0.41667	13
0.42500	14
0.43333	12
0.44167	2
0.45000	-3
0.45833	-36
0.46667	-47
0.47500	-32
0.48333	-23
0.49167	-4
0.50000	9
0.50833	23
0.51667	20
0.52500	-1
0.53333	-16
0.54167	-12
0.55000	-5
0.55833	-18
0.56667	-3
0.57500	39
0.58333	79
0.59167	80
0.60000	61
0.60833	31
0.61667	34
0.62500	21
0.63333	-8
0.64167	-26
0.65000	-34
0.65833	-41
0.66667	-42
0.67500	-20
0.68333	-6
0.69167	4
0.70000	20
0.70833	36
0.71667	22
0.72500	-6
0.73333	-20
0.74167	-14
0.75000	-4
0.75833	33
0.76667	61
0.77500	60
0.78333	48
0.79167	28
0.80000	24
0.80833	14
0.81667	38
0.82500	82
0.83333	85
0.84167	84
0.85000	90
0.85833	49
0.86667	28
0.87500	-2
0.88333	-20
0.89167	-14
0.90000	-11
0.90833	-22
0.91667	-25
0.92500	-10
0.93333	17
0.94167	31
0.95000	10
0.95833	-2
0.96667	4
0.97500	8
0.98333	-14
0.99167	-21
1.00000	-10
1.00833	-10
1.01667	13
1.02500	48
1.03333	58
1.04167	49
1.05000	49
1.05833	54
1.06667	52
1.07500	61
1.08333	51
1.09167	47
1.10000	27
1.10833	35
1.11667	40
1.12500	37
1.13333	41
1.14167	46
1.15000	44
1.15833	54
1.16667	55
1.17500	30
1.18333	16
1.19167	12
1.20000	3
1.20833	-18
1.21667	-38
1.22500	-15
1.23333	13
1.24167	30
1.25000	34
1.25833	39
1.26667	25
1.27500	21
1.28333	38
1.29167	43
1.30000	45
1.30833	35
1.31667	19
1.32500	14
1.33333	29
1.34167	51
1.35000	59
1.35833	50
1.36667	19
1.37500	2
1.38333	-15
1.39167	-10
1.40000	-20
1.40833	13
1.41667	54
1.42500	60
1.43333	50
1.44167	57
1.45000	48
1.45833	30
1.46667	14
1.47500	-27
1.48333	-17
1.49167	4
1.50000	5
1.50833	-9
1.51667	-31
1.52500	-17
1.53333	-22
1.54167	-38
1.55000	-57
1.55833	-40
1.56667	9
1.57500	27
1.58333	20
1.59167	30
1.60000	49
1.60833	79
1.61667	78
1.62500	42
1.63333	26
1.64167	32
1.65000	28
1.65833	16
1.66667	26
1.67500	26
1.68333	34
1.69167	28
1.70000	28
1.70833	34
1.71667	30
1.72500	13
1.73333	12
1.74167	29
1.75000	27
1.75833	14
1.76667	11
1.77500	21
1.78333	42
1.79167	39
1.80000	18
1.80833	24
1.81667	46
1.82500	54
1.83333	82
1.84167	108
1.85000	96
1.85833	79
1.86667	57
1.87500	32
1.88333	8
1.89167	10
1.90000	15
1.90833	18
1.91667	15
1.92500	-0
1.93333	-35
1.94167	-34
1.95000	-18
1.95833	-19
1.96667	-13
1.97500	-23
1.98333	-22
1.99167	-9
2.00000	-2
2.00833	17
2.01667	61
2.02500	94
2.03333	90
2.04167	74
2.05000	50
2.05833	47
2.06667	54
2.07500	62
2.08333	52
2.09167	61
2.10000	72
2.10833	64
2.11667	36
2.12500	21
2.13333	35
2.14167	14
2.15000	2
2.15833	-18
2.16667	-5
2.17500	-0
2.18333	-12
2.19167	-35
2.20000	-30
2.20833	-30
2.21667	-24
2.22500	-16
2.23333	-12
2.24167	-5
2.25000	-6
2.25833	-35
2.26667	-47
2.27500	-19
2.28333	9
2.29167	13
2.30000	-2
2.30833	2
2.31667	16
2.32500	32
2.33333	33
2.34167	22
2.35000	4
2.35833	7
2.36667	-4
2.37500	-11
2.38333	3
2.39167	-6
2.40000	-21
2.40833	-11
2.41667	-6
2.42500	-16
2.43333	-0
2.44167	8
2.45000	20
2.45833	-5
2.46667	-28
2.47500	-2
2.48333	21
2.49167	8
2.50000	-5
2.50833	-36
2.51667	-36
2.52500	-36
2.53333	-38
2.54167	-34
2.55000	-44
2.55833	-31
2.56667	-9
2.57500	-2
2.58333	29
2.59167	47
2.60000	43
2.60833	-0
2.61667	-10
2.62500	-19
2.63333	-16
2.64167	-28
2.65000	-28
2.65833	-10
2.66667	11
2.67500	19
2.68333	26
2.69167	25
2.70000	14
2.70833	-6
2.71667	-16
2.72500	-10
2.73333	-1
2.74167	-31
2.75000	-48
2.75833	-53
2.76667	-59
2.77500	-70
2.78333	-70
2.79167	-46
2.80000	-25
2.80833	-6
2.81667	27
2.82500	42
2.83333	41
2.84167	38
2.85000	32
2.85833	38
2.86667	38
2.87500	30
2.88333	6
2.89167	3
2.90000	21
2.90833	28
2.91667	30
2.92500	-1
2.93333	-42
2.94167	-70
2.95000	-76
2.95833	-79
2.96667	-67
2.97500	-49
2.98333	6
2.99167	52
3.00000	67
3.00833	101
3.01667	125
3.02500	125
3.03333	98
3.04167	79
3.05000	86
3.05833	110
3.06667	130
3.07500	127
3.08333	122
3.09167	118
3.10000	117
3.10833	86
3.11667	60
3.12500	61
3.13333	66
3.14167	75
3.15000	85
3.15833	80
3.16667	88
3.17500	87
3.18333	87
3.19167	74
3.20000	77
3.20833	84
3.21667	56
3.22500	53
3.23333	43
3.24167	21
3.25000	-1
3.25833	9
3.26667	33
3.27500	39
3.28333	45
3.29167	65
3.30000	41
3.30833	33
3.31667	0
3.32500	9
3.33333	34
3.34167	57
3.35000	79
3.35833	102
3.36667	117
3.37500	100
3.38333	73
3.39167	78
3.40000	88
3.40833	80
3.41667	63
3.42500	54
3.43333	49
3.44167	47
3.45000	45
3.45833	26
3.46667	7
3.47500	-0
3.48333	0
3.49167	-5
3.50000	-13
3.50833	-27
3.51667	-23
3.52500	6
3.53333	24
3.54167	27
3.55000	24
3.55833	15
3.56667	28
3.57500	25
3.58333	36
3.59167	74
3.60000	95
3.60833	103
3.61667	108
3.62500	99
3.63333	93
3.64167	81
3.65000	74
3.65833	64
3.66667	50
3.67500	66
3.68333	63
3.69167	81
3.70000	99
3.70833	71
3.71667	56
3.72500	81
3.73333	96
3.74167	113
3.75000	122
3.75833	92
3.76667	66
3.77500	80
3.78333	77
3.79167	68
3.80000	66
3.80833	48
3.81667	62
3.82500	71
3.83333	48
3.84167	18
3.85000	5
3.85833	6
3.86667	26
3.87500	33
3.88333	19
3.89167	36
3.90000	53
3.90833	46
3.91667	27
3.92500	5
3.93333	7
3.94167	29
3.95000	50
3.95833	65
3.96667	83
3.97500	81
3.98333	68
3.99167	61
4.00000	45
4.00833	44
4.01667	34
4.02500	29
4.03333	47
4.04167	16
4.05000	-2
4.05833	25
4.06667	48
4.07500	49
4.08333	36
4.09167	42
4.10000	40
4.10833	48
4.11667	47
4.12500	39
4.13333	30
4.14167	-2
4.15000	-21
4.15833	-22
4.16667	4
4.17500	27
4.18333	48
4.19167	65
4.20000	79
4.20833	59
4.21667	24
4.22500	62
4.23333	80
4.24167	73
4.25000	60
4.25833	70
4.26667	71
4.27500	86
4.28333	104
4.29167	89
4.30000	97
4.30833	102
4.31667	86
4.32500	63
4.33333	52
4.34167	47
4.35000	52
4.35833	40
4.36667	9
4.37500	16
4.38333	36
4.39167	41
4.40000	29
4.40833	48
4.41667	66
4.42500	75
4.43333	60
4.44167	38
4.45000	11
4.45833	19
4.46667	19
4.47500	12
4.48333	12
4.49167	41
4.50000	44
4.50833	48
4.51667	41
4.52500	31
4.53333	69
4.54167	110
4.55000	144
4.55833	132
4.56667	115
4.57500	105
4.58333	72
4.59167	57
4.60000	72
4.60833	88
4.61667	91
4.62500	96
4.63333	90
4.64167	85
4.65000	72
4.65833	60
4.66667	44
4.67500	46
4.68333	61
4.69167	76
4.70000	52
4.70833	45
4.71667	54
4.72500	48
4.73333	54
4.74167	56
4.75000	53
4.75833	69
4.76667	69
4.77500	92
4.78333	106
4.79167	107
4.80000	94
4.80833	90
4.81667	60
4.82500	26
4.83333	14
4.84167	27
4.85000	38
4.85833	37
4.86667	37
4.87500	38
4.88333	17
4.89167	-7
4.90000	-12
4.90833	7
4.91667	8
4.92500	23
4.93333	17
4.94167	31
4.95000	50
4.95833	60
4.96667	70
4.97500	74
4.98333	74
4.99167	58
5.00000	25
5.00833	30
5.01667	90
5.02500	123
5.03333	97
5.04167	67
5.05000	47
5.05833	46
5.06667	45
5.07500	70
5.08333	59
5.09167	53
5.10000	82
5.10833	97
5.11667	88
5.12500	71
5.13333	69
5.14167	93
5.15000	92
5.15833	89
5.16667	77
5.17500	84
5.18333	94
5.19167	81
5.20000	67
5.20833	38
5.21667	47
5.22500	46
5.23333	54
5.24167	56
5.25000	71
5.25833	76
5.26667	66
5.27500	67
5.28333	69
5.29167	90
5.30000	102
5.30833	97
5.31667	82
5.32500	107
5.33333	112
5.34167	99
5.35000	71
5.35833	69
5.36667	90
5.37500	103
5.38333	106
5.39167	83
5.40000	93
5.40833	105
5.41667	91
5.42500	70
5.43333	60
5.44167	81
5.45000	96
5.45833	102
5.46667	129
5.47500	127
5.48333	99
5.49167	60
5.50000	60
5.50833	73
5.51667	85
5.52500	84
5.53333	89
5.54167	95
5.55000	79
5.55833	58
5.56667	28
5.57500	11
5.58333	7
5.59167	11
5.60000	7
5.60833	32
5.61667	45
5.62500	62
5.63333	63
5.64167	82
5.65000	91
5.65833	68
5.66667	42
5.67500	48
5.68333	63
5.69167	52
5.70000	30
5.70833	54
5.71667	82
5.72500	97
5.73333	80
5.74167	18
5.75000	-23
5.75833	-22
5.76667	4
5.77500	2
5.78333	8
5.79167	29
5.80000	30
5.80833	29
5.81667	40
5.82500	32
5.83333	27
5.84167	29
5.85000	52
5.85833	73
5.86667	98
5.87500	99
5.88333	130
5.89167	166
5.90000	150
5.90833	128
5.91667	127
5.92500	91
5.93333	63
5.94167	42
5.95000	37
5.95833	33
5.96667	43
5.97500	81
5.98333	106
5.99167	96
6.00000	76
6.00833	82
6.01667	103
6.02500	96
6.03333	73
6.04167	56
6.05000	49
6.05833	53
6.06667	53
6.07500	49
6.08333	32
6.09167	8
6.10000	13
6.10833	10
6.11667	-8
6.12500	-9
6.13333	9
6.14167	15
6.15000	19
6.15833	16
6.16667	24
6.17500	58
6.18333	69
6.19167	54
6.20000	38
6.20833	23
6.21667	45
6.22500	77
6.23333	104
6.24167	102
6.25000	87
6.25833	88
6.26667	113
6.27500	112
6.28333	113
6.29167	126
6.30000	152
6.30833	163
6.31667	155
6.32500	142
6.33333	109
6.34167	94
6.35000	91
6.35833	95
6.36667	101
6.37500	105
6.38333	120
6.39167	116
6.40000	101
6.40833	80
6.41667	91
6.42500	102
6.43333	85
6.44167	37
6.45000	-12
6.45833	-20
6.46667	-18
6.47500	-12
6.48333	-0
6.49167	16
6.50000	37
6.50833	24
6.51667	-6
6.52500	-34
6.53333	-35
6.54167	-11
6.55000	10
6.55833	15
6.56667	25
6.57500	35
6.58333	28
6.59167	25
6.60000	-0
6.60833	-15
6.61667	-3
6.62500	3
6.63333	15
6.64167	34
6.65000	39
6.65833	50
6.66667	44
6.67500	29
6.68333	15
6.69167	12
6.70000	18
6.70833	29
6.71667	27
6.72500	0
6.73333	6
6.74167	-11
6.75000	-11
6.75833	1
6.76667	21
6.77500	43
6.78333	33
6.79167	20
6.80000	8
6.80833	10
6.81667	6
6.82500	-1
6.83333	-13
6.84167	-2
6.85000	-9
6.85833	11
6.86667	32
6.87500	28
6.88333	26
6.89167	22
6.90000	24
6.90833	10
6.91667	-16
6.92500	-14
6.93333	11
6.94167	23
6.95000	29
6.95833	40
6.96667	49
6.97500	56
6.98333	25
6.99167	-23
7.00000	-31
7.00833	0
7.01667	29
7.02500	24
7.03333	26
7.04167	17
7.05000	30
7.05833	57
7.06667	62
7.07500	64
7.08333	53
7.09167	48
7.10000	40
7.10833	35
7.11667	35
7.12500	42
7.13333	44
7.14167	29
7.15000	36
7.15833	26
7.16667	22
7.17500	-1
7.18333	-15
7.19167	-26
7.20000	-45
7.20833	-37
7.21667	-16
7.22500	25
7.23333	56
7.24167	46
7.25000	23
7.25833	5
7.26667	-19
7.27500	-18
7.28333	-5
7.29167	3
7.30000	22
7.30833	49
7.31667	61
7.32500	73
7.33333	111
7.34167	121
7.35000	98
7.35833	58
7.36667	37
7.37500	39
7.38333	35
7.39167	14
7.40000	-21
7.40833	-11
7.41667	26
7.42500	48
7.43333	39
7.44167	43
7.45000	40
7.45833	35
7.46667	53
7.47500	66
7.48333	68
7.49167	73
7.50000	90
7.50833	111
7.51667	116
7.52500	115
7.53333	88
7.54167	69
7.55000	74
7.55833	89
7.56667	109
7.57500	80
7.58333	21
7.59167	-11
7.60000	18
7.60833	49
7.61667	54
7.62500	57
7.63333	57
7.64167	49
7.65000	31
7.65833	13
7.66667	1
7.67500	-24
7.68333	-46
7.69167	-38
7.70000	19
7.70833	78
7.71667	98
7.72500	99
7.73333	106
7.74167	91
7.75000	50
7.75833	38
7.76667	52
7.77500	82
7.78333	98
7.79167	73
7.80000	56
7.80833	71
7.81667	92
7.82500	98
7.83333	98
7.84167	89
7.85000	97
7.85833	95
7.86667	93
7.87500	98
7.88333	83
7.89167	69
7.90000	89
7.90833	100
7.91667	92
7.92500	75
7.93333	91
7.94167	102
7.95000	104
7.95833	107
7.96667	95
7.97500	78
7.98333	76
7.99167	92
8.00000	114
8.00833	123
8.01667	138
8.02500	150
8.03333	156
8.04167	158
8.05000	155
8.05833	130
8.06667	111
8.07500	97
8.08333	86
8.09167	80
8.10000	84
8.10833	86
8.11667	106
8.12500	97
8.13333	86
8.14167	75
8.15000	85
8.15833	81
8.16667	74
8.17500	89
8.18333	88
8.19167	64
8.20000	77
8.20833	90
8.21667	73
8.22500	50
8.23333	15
8.24167	-6
8.25000	-12
8.25833	2
8.26667	42
8.27500	82
8.28333	113
8.29167	124
8.30000	114
8.30833	111
8.31667	104
8.32500	87
8.33333	103
8.34167	109
8.35000	128
8.35833	138
8.36667	101
8.37500	71
8.38333	59
8.39167	68
8.40000	85
8.40833	82
8.41667	48
8.42500	31
8.43333	6
8.44167	3
8.45000	17
8.45833	46
8.46667	56
8.47500	46
8.48333	28
8.49167	11
8.50000	28
8.50833	36
8.51667	20
8.52500	11
8.53333	8
8.54167	-2
8.55000	19
8.55833	48
8.56667	67
8.57500	89
8.58333	101
8.59167	90
8.60000	49
8.60833	47
8.61667	40
8.62500	18
8.63333	13
8.64167	32
8.65000	61
8.65833	69
8.66667	63
8.67500	66
8.68333	92
8.69167	107
8.70000	108
8.70833	86
8.71667	47
8.72500	27
8.73333	27
8.74167	24
8.75000	14
8.75833	-3
8.76667	3
8.77500	13
8.78333	18
8.79167	25
8.80000	34
8.80833	58
8.81667	106
8.82500	113
8.83333	106
8.84167	77
8.85000	83
8.85833	88
8.86667	98
8.87500	122
8.88333	122
8.89167	127
8.90000	111
8.90833	85
8.91667	82
8.92500	81
8.93333	97
8.94167	110
8.95000	149
8.95833	156
8.96667	127
8.97500	118
8.98333	109
8.99167	74
9.00000	49
9.00833	39
9.01667	40
9.02500	57
9.03333	60
9.04167	32
9.05000	29
9.05833	25
9.06667	52
9.07500	78
9.08333	77
9.09167	55
9.10000	41
9.10833	43
9.11667	39
9.12500	39
9.13333	69
9.14167	80
9.15000	55
9.15833	40
9.16667	28
9.17500	41
9.18333	12
9.19167	-19
9.20000	-20
9.20833	-22
9.21667	-17
9.22500	4
9.23333	8
9.24167	15
9.25000	21
9.25833	51
9.26667	62
9.27500	50
9.28333	38
9.29167	16
9.30000	-12
9.30833	-23
9.31667	-0
9.32500	22
9.33333	18
9.34167	21
9.35000	19
9.35833	19
9.36667	26
9.37500	37
9.38333	79
9.39167	127
9.40000	153
9.40833	123
9.41667	75
9.42500	63
9.43333	55
9.44167	55
9.45000	63
9.45833	67
9.46667	48
9.47500	41
9.48333	81
9.49167	114
9.50000	132
9.50833	128
9.51667	103
9.52500	70
9.53333	41
9.54167	26
9.55000	34
9.55833	57
9.56667	76
9.57500	69
9.58333	53
9.59167	52
9.60000	45
9.60833	34
9.61667	26
9.62500	39
9.63333	67
9.64167	77
9.65000	76
9.65833	85
9.66667	83
9.67500	91
9.68333	75
9.69167	65
9.70000	74
9.70833	86
9.71667	94
9.72500	112
9.73333	115
9.74167	68
9.75000	63
9.75833	77
9.76667	70
9.77500	59
9.78333	55
9.79167	22
9.80000	15
9.80833	39
9.81667	64
9.82500	85
9.83333	91
9.84167	114
9.85000	120
9.85833	122
9.86667	96
9.87500	85
9.88333	88
9.89167	111
9.90000	145
9.90833	165
9.91667	194
9.92500	210
9.93333	199
9.94167	162
9.95000	140
9.95833	140
9.96667	128
9.97500	114
9.98333	104
9.99167	97
10.00000	77
10.00833	79
10.01667	99
10.02500	123
10.03333	136
10.04167	144
10.05000	125
10.05833	114
10.06667	146
10.07500	158
10.08333	162
10.09167	149
10.10000	124
10.10833	88
10.11667	85
10.12500	82
10.13333	82
10.14167	107
10.15000	107
10.15833	86
10.16667	113
10.17500	140
10.18333	140
10.19167	127
10.20000	141
10.20833	156
10.21667	141
10.22500	136
10.23333	159
10.24167	157
10.25000	130
10.25833	109
10.26667	114
10.27500	116
10.28333	114
10.29167	87
10.30000	87
10.30833	104
10.31667	86
10.32500	55
10.33333	66
10.34167	85
10.35000	85
10.35833	90
10.36667	85
10.37500	85
10.38333	79
10.39167	104
10.40000	131
10.40833	133
10.41667	129
10.42500	133
10.43333	137
10.44167	149
10.45000	139
10.45833	109
10.46667	91
10.47500	82
10.48333	75
10.49167	55
10.50000	42
10.50833	44
10.51667	30
10.52500	30
10.53333	68
10.54167	115
10.55000	140
10.55833	146
10.56667	164
10.57500	161
10.58333	141
10.59167	143
10.60000	118
10.60833	112
10.61667	97
10.62500	94
10.63333	93
10.64167	86
10.65000	108
10.65833	144
10.66667	169
10.67500	152
10.68333	117
10.69167	99
10.70000	75
10.70833	65
10.71667	86
10.72500	97
10.73333	96
10.74167	125
10.75000	139
10.75833	134
10.76667	133
10.77500	133
10.78333	142
10.79167	146
10.80000	143
10.80833	118
10.81667	101
10.82500	104
10.83333	104
10.84167	121
10.85000	118
10.85833	129
10.86667	142
10.87500	130
10.88333	99
10.89167	97
10.90000	129
10.90833	152
10.91667	170
10.92500	193
10.93333	183
10.94167	163
10.95000	191
10.95833	209
10.96667	187
10.97500	158
10.98333	151
10.99167	121
11.00000	113
11.00833	116
11.01667	123
11.02500	99
11.03333	94
11.04167	105
11.05000	95
11.05833	88
11.06667	84
11.07500	88
11.08333	102
11.09167	142
11.10000	160
11.10833	151
11.11667	148
11.12500	137
11.13333	132
11.14167	157
11.15000	153
11.15833	152
11.16667	148
11.17500	143
11.18333	156
11.19167	174
11.20000	193
11.20833	171
11.21667	151
11.22500	136
11.23333	142
11.24167	150
11.25000	160
11.25833	156
11.26667	148
11.27500	153
11.28333	158
11.29167	140
11.30000	115
11.30833	116
11.31667	124
11.32500	150
11.33333	156
11.34167	140
11.35000	135
11.35833	142
11.36667	113
11.37500	91
11.38333	75
11.39167	80
11.40000	107
11.40833	140
11.41667	137
11.42500	120
11.43333	114
11.44167	104
11.45000	124
11.45833	144
11.46667	157
11.47500	168
11.48333	155
11.49167	121
11.50000	131
11.50833	125
11.51667	114
11.52500	102
11.53333	113
11.54167	129
11.55000	121
11.55833	95
11.56667	92
11.57500	115
11.58333	146
11.59167	151
11.60000	141
11.60833	98
11.61667	61
11.62500	41
11.63333	55
11.64167	91
11.65000	107
11.65833	100
11.66667	110
11.67500	121
11.68333	126
11.69167	142
11.70000	149
11.70833	133
11.71667	117
11.72500	124
11.73333	118
11.74167	108
11.75000	106
11.75833	144
11.76667	172
11.77500	188
11.78333	192
11.79167	189
11.80000	170
11.80833	129
11.81667	123
11.82500	137
11.83333	121
11.84167	108
11.85000	87
11.85833	101
11.86667	110
11.87500	101
11.88333	102
11.89167	130
11.90000	140
11.90833	156
11.91667	160
11.92500	167
11.93333	156
11.94167	134
11.95000	99
11.95833	80
11.96667	69
11.97500	67
11.98333	59
11.99167	58
12.00000	75
12.00833	88
12.01667	101
12.02500	126
12.03333	125
12.04167	142
12.05000	168
12.05833	175
12.06667	163
12.07500	142
12.08333	140
12.09167	124
12.10000	115
12.10833	125
12.11667	178
12.12500	204
12.13333	205
12.14167	198
12.15000	129
12.15833	122
12.16667	157
12.17500	176
12.18333	169
12.19167	147
12.20000	141
12.20833	133
12.21667	169
12.22500	198
12.23333	197
12.24167	153
12.25000	108
12.25833	67
[truncated: 23,749 more rows]

## Sheet: Fig1a_pH6.6
Column1	Column2	Column3	Column4	Column5	Column6	Column7	Column8	Column9	Column10	Column11	Column12	Column13	Column14	Column15	Column16	Column17	Column18	Column19	Column20	Column21
[Header]
Application Name	LabSolutions
Version	5.42 SP3
Data File Name	C:\LabSolutions\Data\Soumya\200527MatripHGGMp009.lcd
Output Date	8/12/2025
Output Time	3:23:30 PM
[File Information]
Type	Data File
Generated	5/29/2020 3:23:55 AM
Generated by	System Administrator
Modified	5/29/2020 7:16:19 PM
Modified by	System Administrator
[Sample Information]
Operator Name	System Administrator
Acquired	5/29/2020 3:24:17 AM
Sample Type	0:Unknown
Level	0
Sample Name	200527MatripHGGMp
Sample ID	200527MatripHGGMp009
ISTD Amount1	1
ISTD Amount2	1
ISTD Amount3	1
ISTD Amount4	1
ISTD Amount5	1
ISTD Amount6	1
ISTD Amount7	1
ISTD Amount8	1
ISTD Amount9	1
ISTD Amount10	1
ISTD Amount11	1
ISTD Amount12	1
ISTD Amount13	1
ISTD Amount14	1
ISTD Amount15	1
ISTD Amount16	1
ISTD Amount17	1
ISTD Amount18	1
ISTD Amount19	1
ISTD Amount20	1
ISTD Amount21	1
ISTD Amount22	1
ISTD Amount23	1
ISTD Amount24	1
ISTD Amount25	1
ISTD Amount26	1
ISTD Amount27	1
ISTD Amount28	1
ISTD Amount29	1
ISTD Amount30	1
ISTD Amount31	1
ISTD Amount32	1
Sample Amount	1
Dilution Factor	1
Vial#	9
Injection Volume	5
[Original Files]
Data File	C:\LabSolutions\Data\Soumya\200527MatripHGGMp009.lcd
Method File	C:\LabSolutions\Data\Project1\SJ SAX grad 200mM_1M NaCl 380.lcm
Batch File	C:\LabSolutions\Data\200527MatripHGGMp.lcb
Report Format File	C:\LabSolutions\Data\Project1\test2.lsr
[File Description]
6.6 GGMp
[Configuration]
Instrument Name	HPLC
Instrument #	4
Line #	1
# of Detectors	3
Detector ID	Detector A	Detector B	AD2
Detector Name	Detector A	Detector B	AD2
# of Channels	1	1	1
[Peak Table(Detector A)]
# of Peaks	144
Peak#	R.Time	I.Time	F.Time	Area	Height	A/H	Conc.	Mark	ID#	Name	k'	Plate #	Plate Ht.	Tailing	Resolution	Sep.Factor	Area Ratio	Height Ratio	Conc. %	Norm Conc.
1	0.358	0.225	0.400	1027	118	8.704	0.000	V			0.000	10	14863.978	0.000	0.000	0.000	0	0	0.000	0.000
2	0.920	0.867	1.008	1162	203	5.720	0.000	V			1.566	357	420.607	0.000	1.738	0.000	0	0	0.000	0.000
3	2.149	2.092	2.242	1276	189	6.765	0.000	V			4.997	3637	41.242	0.000	7.289	3.190	0	0	0.000	0.000
4	2.732	2.592	2.850	2297	178	12.900	0.000	V			6.623	1608	93.276	0.000	2.808	1.325	0	0	0.000	0.000
5	2.991	2.942	3.067	1131	185	6.116	0.000	V			7.348	1770	84.759	0.000	0.933	1.109	0	0	0.000	0.000
6	3.376	3.292	3.492	1849	189	9.791	0.000	V			8.423	2038	73.599	0.000	1.320	1.146	0	0	0.000	0.000
7	3.626	3.575	3.683	1008	205	4.918	0.000	V			9.118	3516	42.663	0.000	0.917	1.083	0	0	0.000	0.000
8	4.362	4.275	4.417	1030	152	6.788	0.000	V			11.173	4177	35.912	0.000	2.862	1.225	0	0	0.000	0.000
9	4.564	4.467	4.633	1536	205	7.488	0.000	V			11.736	4204	35.680	0.000	0.731	1.050	0	0	0.000	0.000
10	5.105	5.017	5.167	1283	213	6.010	0.000	V			13.247	10994	13.643	0.000	2.274	1.129	0	0	0.000	0.000
11	5.259	5.167	5.333	1483	207	7.173	0.000	V			13.677	7203	20.824	0.000	0.696	1.032	0	0	0.000	0.000
12	5.867	5.750	5.900	1141	175	6.514	0.000	V			15.372	10020	14.970	0.000	2.519	1.124	0	0	0.000	0.000
13	5.975	5.900	6.017	1090	209	5.214	0.000	V			15.674	8101	18.516	0.000	0.433	1.020	0	0	0.000	0.000
14	6.900	6.792	6.925	1268	202	6.268	0.000	V			18.257	14565	10.298	0.000	3.744	1.165	0	0	0.000	0.000
15	6.981	6.925	7.058	1519	225	6.762	0.000	V			18.481	5328	28.154	0.000	0.263	1.012	0	0	0.000	0.000
16	7.117	7.058	7.183	1136	164	6.910	0.000	V			18.860	18236	8.225	0.000	0.458	1.021	0	0	0.000	0.000
17	7.699	7.600	7.750	1284	178	7.216	0.000	V			20.486	17754	8.449	0.000	2.636	1.086	0	0	0.000	0.000
18	7.952	7.842	8.025	1626	194	8.369	0.000	V			21.192	8623	17.396	0.000	0.882	1.034	0	0	0.000	0.000
19	8.684	8.542	8.792	2223	210	10.599	0.000	V			23.235	5350	28.035	0.000	1.791	1.096	0	0	0.000	0.000
20	8.828	8.792	8.933	1246	190	6.567	0.000	V			23.636	26013	5.766	0.000	0.413	1.017	0	0	0.000	0.000
21	9.064	8.933	9.100	1285	172	7.483	0.000	V			24.294	8437	17.780	0.000	0.769	1.028	0	0	0.000	0.000
22	9.153	9.100	9.217	1089	172	6.316	0.000	V			24.545	14165	10.589	0.000	0.255	1.010	0	0	0.000	0.000
23	9.636	9.600	9.708	1029	192	5.353	0.000	V			25.890	38603	3.886	0.000	1.914	1.055	0	0	0.000	0.000
24	9.906	9.783	9.950	1300	152	8.532	0.000	V			26.644	16525	9.077	0.000	1.072	1.029	0	0	0.000	0.000
25	10.039	9.983	10.117	1344	219	6.152	0.000	V			27.017	27235	5.508	0.000	0.485	1.014	0	0	0.000	0.000
26	10.187	10.117	10.250	1098	187	5.864	0.000	V			27.429	44861	3.344	0.000	0.677	1.015	0	0	0.000	0.000
27	10.670	10.575	10.742	1357	182	7.466	0.000	V			28.778	11444	13.107	0.000	1.635	1.049	0	0	0.000	0.000
28	10.977	10.867	11.100	2014	186	10.842	0.000	V			29.634	11245	13.339	0.000	0.754	1.030	0	0	0.000	0.000
29	11.379	11.267	11.442	1695	187	9.044	0.000	V			30.755	4862	30.854	0.000	0.753	1.038	0	0	0.000	0.000
30	12.166	12.058	12.250	1650	207	7.968	0.000	V			32.952	52900	2.836	0.000	1.821	1.071	0	0	0.000	0.000
31	12.364	12.250	12.408	1302	229	5.693	0.000	V			33.503	96077	1.561	0.000	1.065	1.017	0	0	0.000	0.000
32	12.521	12.408	12.550	1147	180	6.372	0.000	V			33.943	36904	4.065	0.000	0.750	1.013	0	0	0.000	0.000
33	12.799	12.700	12.858	1263	170	7.417	0.000	V			34.719	23910	6.274	0.000	0.940	1.023	0	0	0.000	0.000
34	13.480	13.417	13.517	1072	214	5.017	0.000	V			36.619	43831	3.422	0.000	2.313	1.055	0	0	0.000	0.000
35	13.714	13.625	13.800	1471	206	7.145	0.000	V			37.271	55738	2.691	0.000	0.954	1.018	0	0	0.000	0.000
36	13.892	13.850	13.983	1052	193	5.462	0.000	V			37.769	221453	0.677	0.000	1.018	1.013	0	0	0.000	0.000
37	14.436	14.367	14.483	1008	207	4.877	0.000	V			39.285	87414	1.716	0.000	3.468	1.040	0	0	0.000	0.000
38	14.938	14.817	14.992	1018	120	8.490	0.000	V			40.686	56032	2.677	0.000	2.242	1.036	0	0	0.000	0.000
39	16.027	15.950	16.125	1379	205	6.723	0.000	V			43.727	113991	1.316	0.000	4.928	1.075	0	0	0.000	0.000
40	16.243	16.125	16.308	1125	151	7.442	0.000	V			44.330	89006	1.685	0.000	1.060	1.014	0	0	0.000	0.000
41	16.618	16.558	16.692	1184	210	5.630	0.000	V			45.374	108674	1.380	0.000	1.784	1.024	0	0	0.000	0.000
42	17.749	17.692	17.867	1497	186	8.031	0.000	V			48.533	107408	1.397	0.000	5.412	1.070	0	0	0.000	0.000
43	18.304	18.217	18.408	1375	154	8.955	0.000	V			50.080	56384	2.660	0.000	2.112	1.032	0	0	0.000	0.000
44	19.479	19.400	19.542	1082	169	6.392	0.000	V			53.360	82451	1.819	0.000	4.055	1.065	0	0	0.000	0.000
45	19.593	19.542	19.717	1397	196	7.132	0.000	V			53.678	135827	1.104	0.000	0.471	1.006	0	0	0.000	0.000
46	19.858	19.767	19.958	1786	231	7.737	0.000	V			54.419	88630	1.692	0.000	1.107	1.014	0	0	0.000	0.000
47	20.750	20.675	20.842	1224	150	8.162	0.000	V			56.907	114040	1.315	0.000	3.479	1.046	0	0	0.000	0.000
48	20.922	20.842	20.983	1184	179	6.612	0.000	V			57.388	129790	1.156	0.000	0.720	1.008	0	0	0.000	0.000
49	21.057	20.983	21.125	1092	174	6.260	0.000	V			57.763	68216	2.199	0.000	0.485	1.007	0	0	0.000	0.000
50	21.874	21.800	21.942	1491	247	6.044	0.000	V			60.043	200604	0.748	0.000	3.155	1.039	0	0	0.000	0.000
51	22.350	22.267	22.392	1287	198	6.487	0.000	V			61.371	11412	13.144	0.000	0.922	1.022	0	0	0.000	0.000
52	22.555	22.475	22.633	1337	194	6.900	0.000	V			61.944	121276	1.237	0.000	0.375	1.009	0	0	0.000	0.000
53	22.794	22.775	22.908	1220	179	6.817	0.000	V			62.611	159310	0.942	0.000	0.981	1.011	0	0	0.000	0.000
54	23.015	22.908	23.075	1638	209	7.817	0.000	V			63.229	155846	0.962	0.000	0.959	1.010	0	0	0.000	0.000
55	23.348	23.342	23.442	1005	178	5.643	0.000	V			64.158	33745	4.445	0.000	0.898	1.015	0	0	0.000	0.000
56	23.642	23.575	23.700	1394	224	6.214	0.000	V			64.978	167428	0.896	0.000	0.795	1.013	0	0	0.000	0.000
57	23.766	23.700	23.800	1199	240	4.997	0.000	V			65.322	242270	0.619	0.000	0.582	1.005	0	0	0.000	0.000
58	23.865	23.800	23.975	1881	219	8.582	0.000	V			65.600	22362	6.708	0.000	0.240	1.004	0	0	0.000	0.000
59	24.012	23.975	24.100	1200	215	5.584	0.000	V			66.010	123326	1.216	0.000	0.322	1.006	0	0	0.000	0.000
60	24.391	24.292	24.433	1201	178	6.738	0.000	V			67.067	194357	0.772	0.000	1.531	1.016	0	0	0.000	0.000
61	24.632	24.575	24.708	1396	219	6.375	0.000	V			67.742	73057	2.053	0.000	0.826	1.010	0	0	0.000	0.000
62	25.141	25.075	25.208	1153	171	6.723	0.000	V			69.162	221215	0.678	0.000	1.760	1.021	0	0	0.000	0.000
63	25.420	25.350	25.475	1162	188	6.194	0.000	V			69.939	108572	1.382	0.000	1.066	1.011	0	0	0.000	0.000
64	26.071	26.017	26.192	1538	205	7.496	0.000	V			71.755	58217	2.577	0.000	1.757	1.026	0	0	0.000	0.000
65	26.309	26.192	26.400	2082	231	9.028	0.000	V			72.421	147533	1.017	0.000	0.676	1.009	0	0	0.000	0.000
66	26.725	26.633	26.783	1233	169	7.307	0.000	V			73.581	55508	2.702	0.000	1.142	1.016	0	0	0.000	0.000
67	26.938	26.875	26.975	1121	259	4.323	0.000	V			74.177	424755	0.353	0.000	0.689	1.008	0	0	0.000	0.000
68	27.035	26.975	27.175	1728	205	8.423	0.000	V			74.447	70987	2.113	0.000	0.340	1.004	0	0	0.000	0.000
69	28.007	27.975	28.100	1043	200	5.216	0.000	V			77.158	501347	0.299	0.000	3.444	1.036	0	0	0.000	0.000
70	28.623	28.550	28.675	1045	193	5.411	0.000	V			78.879	255968	0.586	0.000	3.206	1.022	0	0	0.000	0.000
71	28.936	28.867	29.025	1234	166	7.456	0.000	V			79.751	86144	1.741	0.000	1.007	1.011	0	0	0.000	0.000
72	29.275	29.200	29.308	1000	192	5.213	0.000	V			80.697	132826	1.129	0.000	0.947	1.012	0	0	0.000	0.000
73	29.383	29.308	29.475	1462	199	7.353	0.000	V			80.998	170742	0.879	0.000	0.357	1.004	0	0	0.000	0.000
74	29.552	29.475	29.592	1171	189	6.204	0.000	V			81.470	200182	0.749	0.000	0.617	1.006	0	0	0.000	0.000
75	29.789	29.758	29.925	1207	174	6.941	0.000	V			82.131	143771	1.043	0.000	0.819	1.008	0	0	0.000	0.000
76	30.025	29.925	30.100	1325	194	6.835	0.000	V			82.792	387375	0.387	0.000	0.933	1.008	0	0	0.000	0.000
77	30.396	30.333	30.525	1672	217	7.715	0.000	V			83.825	19547	7.674	0.000	0.697	1.012	0	0	0.000	0.000
78	30.744	30.683	30.833	1498	222	6.750	0.000	V			84.796	206222	0.727	0.000	0.610	1.012	0	0	0.000	0.000
79	31.112	31.042	31.208	1275	183	6.971	0.000	V			85.823	395967	0.379	0.000	1.570	1.012	0	0	0.000	0.000
80	31.717	31.625	31.792	1690	248	6.820	0.000	V			87.512	386317	0.388	0.000	3.012	1.020	0	0	0.000	0.000
81	32.899	32.742	32.933	1317	140	9.412	0.000	V			90.810	253530	0.592	0.000	5.077	1.038	0	0	0.000	0.000
82	34.050	34.017	34.183	1231	186	6.635	0.000	V			94.024	481335	0.312	0.000	5.033	1.035	0	0	0.000	0.000
83	34.568	34.442	34.625	1471	155	9.486	0.000	V			95.468	227045	0.661	0.000	2.126	1.015	0	0	0.000	0.000
84	34.871	34.792	34.942	1044	178	5.865	0.000	V			96.315	899346	0.167	0.000	1.389	1.009	0	0	0.000	0.000
85	35.268	35.192	35.392	1645	166	9.884	0.000	V			97.422	32834	4.568	0.000	0.857	1.011	0	0	0.000	0.000
86	35.549	35.442	35.625	1450	174	8.322	0.000	V			98.207	106569	1.408	0.000	0.463	1.008	0	0	0.000	0.000
87	35.669	35.625	35.742	1044	187	5.589	0.000	V			98.542	400029	0.375	0.000	0.363	1.003	0	0	0.000	0.000
88	35.771	35.742	35.883	1479	215	6.893	0.000	V			98.825	503059	0.298	0.000	0.475	1.003	0	0	0.000	0.000
89	35.951	35.883	36.008	1004	192	5.223	0.000	V			99.329	261960	0.573	0.000	0.748	1.005	0	0	0.000	0.000
90	36.052	36.008	36.133	1143	182	6.277	0.000	V			99.612	432033	0.347	0.000	0.405	1.003	0	0	0.000	0.000
91	36.949	36.825	37.000	1608	186	8.635	0.000	V			102.114	191110	0.785	0.000	3.217	1.025	0	0	0.000	0.000
92	37.171	37.108	37.258	1097	147	7.460	0.000	V			102.733	239866	0.625	0.000	0.691	1.006	0	0	0.000	0.000
93	37.306	37.258	37.408	1450	199	7.298	0.000	V			103.110	334707	0.448	0.000	0.482	1.004	0	0	0.000	0.000
94	37.491	37.408	37.533	1239	256	4.837	0.000	V			103.626	882894	0.170	0.000	0.886	1.005	0	0	0.000	0.000
95	37.869	37.825	37.975	1174	158	7.446	0.000	V			104.680	385389	0.389	0.000	1.871	1.010	0	0	0.000	0.000
96	38.088	38.008	38.175	1136	163	6.964	0.000	V			105.291	543784	0.276	0.000	0.972	1.006	0	0	0.000	0.000
97	39.692	39.617	39.817	1592	188	8.449	0.000	V			109.770	279435	0.537	0.000	6.331	1.043	0	0	0.000	0.000
98	43.225	43.133	43.342	1336	153	8.747	0.000	V			119.629	276077	0.543	0.000	11.226	1.090	0	0	0.000	0.000
99	43.418	43.342	43.492	1047	162	6.460	0.000	V			120.166	964369	0.156	0.000	0.760	1.004	0	0	0.000	0.000
100	43.546	43.492	43.625	1052	174	6.051	0.000	V			120.524	768983	0.195	0.000	0.685	1.003	0	0	0.000	0.000
101	43.931	43.842	44.008	1395	177	7.863	0.000	V			121.597	369580	0.406	0.000	1.576	1.009	0	0	0.000	0.000
102	44.298	44.250	44.400	1135	165	6.870	0.000	V			122.623	264860	0.566	0.000	1.161	1.008	0	0	0.000	0.000
103	44.480	44.400	44.550	1007	143	7.053	0.000	V			123.132	560982	0.267	0.000	0.627	1.004	0	0	0.000	0.000
104	44.752	44.633	44.808	1279	152	8.419	0.000	V			123.888	140862	1.065	0.000	0.759	1.006	0	0	0.000	0.000
105	44.916	44.867	44.975	1124	205	5.474	0.000	V			124.346	305723	0.491	0.000	0.409	1.004	0	0	0.000	0.000
106	45.123	45.050	45.167	1013	193	5.239	0.000	V			124.924	925810	0.162	0.000	0.808	1.005	0	0	0.000	0.000
107	45.234	45.167	45.292	1089	189	5.769	0.000	V			125.236	808728	0.185	0.000	0.575	1.002	0	0	0.000	0.000
108	45.965	45.858	46.017	1057	147	7.194	0.000	V			127.274	891136	0.168	0.000	3.690	1.016	0	0	0.000	0.000
109	46.358	46.267	46.417	1110	187	5.921	0.000	V			128.371	1373043	0.109	0.000	2.228	1.009	0	0	0.000	0.000
110	46.747	46.675	46.875	1643	185	8.869	0.000	V			129.457	376272	0.399	0.000	1.679	1.008	0	0	0.000	0.000
111	47.091	46.975	47.133	1357	168	8.072	0.000	V			130.418	400311	0.375	0.000	1.143	1.007	0	0	0.000	0.000
112	47.717	47.608	47.742	1015	186	5.455	0.000	V			132.165	1259107	0.119	0.000	2.676	1.013	0	0	0.000	0.000
113	47.955	47.825	48.025	1517	183	8.312	0.000	V			132.829	643089	0.233	0.000	1.163	1.005	0	0	0.000	0.000
114	48.124	48.025	48.175	1083	141	7.663	0.000	V			133.301	397251	0.378	0.000	0.621	1.004	0	0	0.000	0.000
115	48.253	48.175	48.300	1078	186	5.796	0.000	V			133.659	314080	0.478	0.000	0.395	1.003	0	0	0.000	0.000
116	48.730	48.667	48.800	1163	180	6.477	0.000	V			134.992	744651	0.201	0.000	1.675	1.010	0	0	0.000	0.000
117	49.020	48.867	49.058	1442	183	7.863	0.000	V			135.801	278532	0.539	0.000	0.970	1.006	0	0	0.000	0.000
118	49.163	49.058	49.192	1066	171	6.248	0.000	V			136.198	977839	0.153	0.000	0.500	1.003	0	0	0.000	0.000
119	49.348	49.250	49.400	1341	219	6.116	0.000	V			136.716	1001279	0.150	0.000	0.937	1.004	0	0	0.000	0.000
120	49.485	49.400	49.517	1012	181	5.586	0.000	V			137.098	250249	0.599	0.000	0.462	1.003	0	0	0.000	0.000
121	49.687	49.583	49.717	1197	219	5.463	0.000	V			137.660	908771	0.165	0.000	0.667	1.004	0	0	0.000	0.000
122	49.910	49.808	49.950	1386	205	6.753	0.000	V			138.285	682351	0.220	0.000	0.994	1.005	0	0	0.000	0.000
123	51.226	51.117	51.258	1238	191	6.499	0.000	V			141.956	984127	0.152	0.000	5.871	1.027	0	0	0.000	0.000
124	51.335	51.258	51.367	1027	193	5.318	0.000	V			142.260	1058863	0.142	0.000	0.535	1.002	0	0	0.000	0.000
125	51.593	51.558	51.733	1541	189	8.159	0.000	V			142.981	578704	0.259	0.000	1.097	1.005	0	0	0.000	0.000
126	52.022	51.925	52.075	1449	251	5.763	0.000	V			144.178	1588554	0.094	0.000	1.966	1.008	0	0	0.000	0.000
127	52.980	52.892	53.033	1041	177	5.870	0.000	V			146.851	1460884	0.103	0.000	5.628	1.019	0	0	0.000	0.000
128	54.076	53.975	54.192	1267	141	8.969	0.000	V			149.910	953488	0.157	0.000	5.523	1.021	0	0	0.000	0.000
129	55.240	55.150	55.308	1009	161	6.260	0.000	V			153.157	438832	0.342	0.000	4.193	1.022	0	0	0.000	0.000
130	55.611	55.550	55.692	1078	155	6.940	0.000	V			154.192	343204	0.437	0.000	1.040	1.007	0	0	0.000	0.000
131	57.194	57.108	57.317	1007	131	7.702	0.000	V			158.611	1802865	0.083	0.000	5.756	1.029	0	0	0.000	0.000
132	58.870	58.675	59.025	1262	113	11.186	0.000	V			163.289	178112	0.842	0.000	4.603	1.029	0	0	0.000	0.000
133	59.740	59.683	59.825	1001	161	6.232	0.000	V			165.715	1583967	0.095	0.000	2.325	1.015	0	0	0.000	0.000
134	59.925	59.858	60.000	1038	133	7.823	0.000	V			166.233	359670	0.417	0.000	0.629	1.003	0	0	0.000	0.000
135	61.399	61.300	61.483	1723	211	8.163	0.000	V			170.347	920380	0.163	0.000	4.497	1.025	0	0	0.000	0.000
136	63.672	63.592	63.733	1181	192	6.143	0.000	V			176.690	1045241	0.144	0.000	9.000	1.037	0	0	0.000	0.000
137	63.785	63.733	63.883	1222	172	7.084	0.000	V			177.003	401775	0.373	0.000	0.344	1.002	0	0	0.000	0.000
138	64.053	64.000	64.142	1017	170	5.980	0.000	V			177.754	1722254	0.087	0.000	0.900	1.004	0	0	0.000	0.000
139	66.691	66.608	66.750	1059	193	5.501	0.000	V			185.114	2671857	0.056	0.000	14.717	1.041	0	0	0.000	0.000
140	67.278	67.142	67.300	1147	149	7.714	0.000	V			186.752	190804	0.786	0.000	1.507	1.009	0	0	0.000	0.000
141	67.727	67.667	67.792	1328	257	5.158	0.000	V			188.006	1851414	0.081	0.000	1.102	1.007	0	0	0.000	0.000
142	67.825	67.792	67.925	1049	174	6.048	0.000	V			188.279	1565238	0.096	0.000	0.470	1.001	0	0	0.000	0.000
143	68.015	67.925	68.058	1036	173	5.980	0.000	V			188.809	1689077	0.089	0.000	0.891	1.003	0	0	0.000	0.000
144	68.339	68.250	68.458	1309	159	8.235	0.000	V			189.713	1090505	0.138	0.000	1.376	1.005	0	0	0.000	0.000
[Peak Table(Detector B)]
# of Peaks	14
Peak#	R.Time	I.Time	F.Time	Area	Height	A/H	Conc.	Mark	ID#	Name	k'	Plate #	Plate Ht.	Tailing	Resolution	Sep.Factor	Area Ratio	Height Ratio	Conc. %	Norm Conc.
1	9.550	9.008	10.150	2779	140	19.783	0.087	M			0.000	10465	14.334	0.946	0.000	0.000	0	0	0.000	0.000
2	18.889	17.867	21.775	64852	1282	50.589	2.034	M			0.978	5157	29.085	1.657	13.102	0.000	0	0	0.000	0.000
3	22.917	21.775	24.683	122251	2391	51.121	3.834	M			1.400	5822	25.763	1.647	3.575	1.431	0	0	0.000	0.000
4	25.977	24.683	27.600	243874	4585	53.193	7.648	V M			1.720	6296	23.824	1.643	2.437	1.229	0	0	0.000	0.000
5	28.593	27.600	30.017	371091	6824	54.380	11.637	V M			1.994	7013	21.388	0.000	1.956	1.159	0	0	0.000	0.000
6	30.855	30.017	32.017	455714	8387	54.339	14.291	V M			2.231	8016	18.712	0.000	1.648	1.119	0	0	0.000	0.000
7	32.756	32.017	33.808	474966	8651	54.900	14.895	V M			2.430	8530	17.586	0.000	1.359	1.089	0	0	0.000	0.000
8	34.501	33.808	35.358	413011	7368	56.053	12.952	V M			2.613	7356	20.392	0.000	1.153	1.075	0	0	0.000	0.000
9	36.006	35.358	36.775	322904	5589	57.773	10.126	V M			2.770	7646	19.619	0.000	0.924	1.060	0	0	0.000	0.000
10	37.292	36.775	37.983	228766	4050	56.485	7.174	V M			2.905	2742	54.700	0.000	0.572	1.049	0	0	0.000	0.000
11	38.538	37.983	39.033	163821	3029	54.087	5.137	V M			3.035	3006	49.896	0.000	0.440	1.045	0	0	0.000	0.000
12	39.436	39.033	40.033	122401	2243	54.562	3.838	V M			3.129	1447	103.636	0.000	0.258	1.031	0	0	0.000	0.000
13	40.088	40.033	41.033	87993	1675	52.530	2.759	V M			3.198	221	678.809	0.000	0.087	1.022	0	0	0.000	0.000
14	41.084	41.033	47.508	114440	1158	98.822	3.589	V M			3.302	2500	60.009	0.000	0.142	1.033	0	0	0.000	0.000
[Peak Table(AD2)]
# of Peaks	0
[Compound Results(Detector A)]
# of IDs	0
[Compound Results(Detector B)]
# of IDs	0
[Compound Results(AD2)]
# of IDs	0
[LC Chromatogram(Detector A-Ch1)]
Interval(msec)	500
# of Points	8401
Start Time(min)	0.000
End Time(min)	70.000
Intensity Units	mV
Intensity Multiplier	0.001
Wavelength(nm)	280
R.Time (min)	Intensity
0.00000	-36
0.00833	-36
0.01667	10
0.02500	28
0.03333	21
0.04167	1
0.05000	-23
0.05833	-22
0.06667	-10
0.07500	12
0.08333	17
0.09167	23
0.10000	51
0.10833	55
0.11667	32
0.12500	-40
0.13333	-76
0.14167	-90
0.15000	-113
0.15833	-122
0.16667	-98
0.17500	-80
0.18333	-71
0.19167	-50
0.20000	-14
0.20833	4
0.21667	-12
0.22500	-33
0.23333	-20
0.24167	-5
0.25000	-20
0.25833	-48
0.26667	-32
0.27500	-16
0.28333	-13
0.29167	-21
0.30000	-50
0.30833	-50
0.31667	-37
0.32500	-14
0.33333	-3
0.34167	-22
0.35000	-9
0.35833	-4
0.36667	-31
0.37500	-26
0.38333	-17
0.39167	-39
0.40000	-40
0.40833	-1
0.41667	23
0.42500	36
0.43333	30
0.44167	26
0.45000	15
0.45833	-6
0.46667	-21
0.47500	-37
0.48333	-34
0.49167	-23
0.50000	-1
0.50833	2
0.51667	10
0.52500	8
0.53333	-31
0.54167	-71
0.55000	-74
0.55833	-88
0.56667	-115
0.57500	-114
0.58333	-100
0.59167	-63
0.60000	-30
0.60833	-12
0.61667	-24
0.62500	-39
0.63333	-49
0.64167	-65
0.65000	-80
0.65833	-85
0.66667	-64
0.67500	-41
0.68333	-59
0.69167	-74
0.70000	-87
0.70833	-102
0.71667	-90
0.72500	-50
0.73333	-46
0.74167	-73
0.75000	-73
0.75833	-75
0.76667	-61
0.77500	-46
0.78333	-22
0.79167	-15
0.80000	-4
0.80833	12
0.81667	20
0.82500	17
0.83333	1
0.84167	-23
0.85000	-54
0.85833	-65
0.86667	-80
0.87500	-69
0.88333	-45
0.89167	-31
0.90000	19
0.90833	58
0.91667	81
0.92500	77
0.93333	57
0.94167	20
0.95000	21
0.95833	24
0.96667	34
0.97500	20
0.98333	16
0.99167	13
1.00000	-10
1.00833	-45
1.01667	-37
1.02500	-27
1.03333	-12
1.04167	-38
1.05000	-47
1.05833	-33
1.06667	-9
1.07500	11
1.08333	26
1.09167	1
1.10000	-56
1.10833	-83
1.11667	-77
1.12500	-41
1.13333	1
1.14167	12
1.15000	-17
1.15833	-23
1.16667	-15
1.17500	-23
1.18333	-22
1.19167	-28
1.20000	-15
1.20833	-7
1.21667	-25
1.22500	-10
1.23333	4
1.24167	-15
1.25000	-42
1.25833	-83
1.26667	-92
1.27500	-72
1.28333	-20
1.29167	-2
1.30000	-12
1.30833	-33
1.31667	-60
1.32500	-65
1.33333	-90
1.34167	-91
1.35000	-98
1.35833	-88
1.36667	-64
1.37500	-54
1.38333	-44
1.39167	-34
1.40000	-60
1.40833	-57
1.41667	-61
1.42500	-50
1.43333	-56
1.44167	-68
1.45000	-66
1.45833	-49
1.46667	-41
1.47500	-75
1.48333	-95
1.49167	-67
1.50000	-58
1.50833	-65
1.51667	-64
1.52500	-43
1.53333	-36
1.54167	-56
1.55000	-51
1.55833	-23
1.56667	7
1.57500	14
1.58333	-0
1.59167	7
1.60000	19
1.60833	9
1.61667	3
1.62500	6
1.63333	22
1.64167	35
1.65000	35
1.65833	3
1.66667	-43
1.67500	-66
1.68333	-68
1.69167	-67
1.70000	-55
1.70833	-29
1.71667	-14
1.72500	-18
1.73333	-30
1.74167	-36
1.75000	-44
1.75833	-42
1.76667	-47
1.77500	-61
1.78333	-50
1.79167	-29
1.80000	-15
1.80833	8
1.81667	23
1.82500	10
1.83333	2
1.84167	15
1.85000	25
1.85833	20
1.86667	7
1.87500	19
1.88333	38
1.89167	27
1.90000	16
1.90833	15
1.91667	-5
1.92500	-14
1.93333	13
1.94167	41
1.95000	34
1.95833	34
1.96667	37
1.97500	41
1.98333	16
1.99167	-11
2.00000	-18
2.00833	-10
2.01667	0
2.02500	-7
2.03333	-18
2.04167	-24
2.05000	-23
2.05833	-10
2.06667	-2
2.07500	-8
2.08333	-15
2.09167	-17
2.10000	-12
2.10833	-13
2.11667	6
2.12500	18
2.13333	23
2.14167	52
2.15000	66
2.15833	44
2.16667	-6
2.17500	-26
2.18333	24
2.19167	53
2.20000	35
2.20833	27
2.21667	17
2.22500	12
2.23333	9
2.24167	9
2.25000	31
2.25833	59
2.26667	55
2.27500	18
2.28333	3
2.29167	15
2.30000	49
2.30833	67
2.31667	54
2.32500	53
2.33333	38
2.34167	11
2.35000	5
2.35833	25
2.36667	27
2.37500	22
2.38333	9
2.39167	11
2.40000	11
2.40833	12
2.41667	2
2.42500	11
2.43333	3
2.44167	-11
2.45000	-21
2.45833	-8
2.46667	5
2.47500	28
2.48333	9
2.49167	-6
2.50000	-7
2.50833	4
2.51667	6
2.52500	15
2.53333	20
2.54167	-1
2.55000	-2
2.55833	-17
2.56667	-16
2.57500	-6
2.58333	-3
2.59167	-12
2.60000	-3
2.60833	0
2.61667	-17
2.62500	-19
2.63333	-9
2.64167	-2
2.65000	10
2.65833	27
2.66667	34
2.67500	-11
2.68333	-41
2.69167	-29
2.70000	-2
2.70833	37
2.71667	52
2.72500	52
2.73333	55
2.74167	47
2.75000	27
2.75833	15
2.76667	12
2.77500	41
2.78333	73
2.79167	69
2.80000	53
2.80833	51
2.81667	57
2.82500	63
2.83333	60
2.84167	45
2.85000	30
2.85833	38
2.86667	42
2.87500	47
2.88333	51
2.89167	36
2.90000	23
2.90833	33
2.91667	39
2.92500	19
2.93333	15
2.94167	-0
2.95000	14
2.95833	27
2.96667	37
2.97500	37
2.98333	53
2.99167	62
3.00000	52
3.00833	16
3.01667	22
3.02500	49
3.03333	51
3.04167	31
3.05000	4
3.05833	-19
3.06667	-23
3.07500	-3
3.08333	15
3.09167	30
3.10000	47
3.10833	41
3.11667	21
3.12500	13
3.13333	27
3.14167	43
3.15000	57
3.15833	67
3.16667	60
3.17500	36
3.18333	-0
3.19167	-17
3.20000	-7
3.20833	-4
3.21667	4
3.22500	15
3.23333	9
3.24167	5
3.25000	21
3.25833	17
3.26667	-3
3.27500	-5
3.28333	-11
3.29167	-13
3.30000	7
3.30833	34
3.31667	44
3.32500	61
3.33333	67
3.34167	54
3.35000	51
3.35833	57
3.36667	59
3.37500	65
3.38333	62
3.39167	42
3.40000	51
3.40833	48
3.41667	41
3.42500	27
3.43333	10
3.44167	-2
3.45000	-0
3.45833	14
3.46667	16
3.47500	-10
3.48333	-27
3.49167	-37
3.50000	-30
3.50833	-28
3.51667	-39
3.52500	-8
3.53333	14
3.54167	1
3.55000	-7
3.55833	-1
3.56667	-18
3.57500	-33
3.58333	-28
3.59167	-23
3.60000	4
3.60833	32
3.61667	67
3.62500	82
3.63333	71
3.64167	62
3.65000	48
3.65833	33
3.66667	38
3.67500	20
3.68333	6
3.69167	16
3.70000	31
3.70833	37
3.71667	22
3.72500	18
3.73333	4
3.74167	4
3.75000	-15
3.75833	-13
3.76667	-21
3.77500	-23
3.78333	-25
3.79167	17
3.80000	64
3.80833	75
3.81667	51
3.82500	11
3.83333	-42
3.84167	-58
3.85000	-35
3.85833	-14
3.86667	-12
3.87500	10
3.88333	24
3.89167	-5
3.90000	-37
3.90833	-48
3.91667	-52
3.92500	-26
3.93333	-9
3.94167	3
3.95000	-5
3.95833	-11
3.96667	-9
3.97500	6
3.98333	15
3.99167	10
4.00000	-0
4.00833	3
4.01667	10
4.02500	-7
4.03333	-9
4.04167	32
4.05000	74
4.05833	68
4.06667	66
4.07500	75
4.08333	58
4.09167	25
4.10000	25
4.10833	17
4.11667	-7
4.12500	-15
4.13333	5
4.14167	22
4.15000	16
4.15833	3
4.16667	16
4.17500	38
4.18333	49
4.19167	28
4.20000	-5
4.20833	-17
4.21667	-9
4.22500	4
4.23333	22
4.24167	20
4.25000	-6
4.25833	-33
4.26667	-66
4.27500	-83
4.28333	-53
4.29167	-16
4.30000	-9
4.30833	-1
4.31667	19
4.32500	8
4.33333	-11
4.34167	-13
4.35000	-2
4.35833	28
4.36667	26
4.37500	3
4.38333	2
4.39167	3
4.40000	1
4.40833	-4
4.41667	-22
4.42500	-20
4.43333	-9
4.44167	15
4.45000	30
4.45833	22
4.46667	19
4.47500	19
4.48333	11
4.49167	8
4.50000	36
4.50833	66
4.51667	77
4.52500	80
4.53333	63
4.54167	55
4.55000	53
4.55833	81
4.56667	81
4.57500	77
4.58333	50
4.59167	-3
4.60000	-21
4.60833	-16
4.61667	-44
4.62500	-53
4.63333	-25
4.64167	-1
4.65000	4
4.65833	22
4.66667	30
4.67500	5
4.68333	16
4.69167	31
4.70000	22
4.70833	22
4.71667	17
4.72500	-9
4.73333	-41
4.74167	-26
4.75000	-3
4.75833	16
4.76667	24
4.77500	31
4.78333	12
4.79167	-18
4.80000	-3
4.80833	-9
4.81667	-16
4.82500	4
4.83333	19
4.84167	4
4.85000	-10
4.85833	12
4.86667	18
4.87500	27
4.88333	42
4.89167	43
4.90000	16
4.90833	-26
4.91667	-32
4.92500	-12
4.93333	4
4.94167	25
4.95000	34
4.95833	11
4.96667	-2
4.97500	-18
4.98333	-23
4.99167	-27
5.00000	-23
5.00833	-29
5.01667	-37
5.02500	-26
5.03333	-18
5.04167	-36
5.05000	-28
5.05833	7
5.06667	18
5.07500	35
5.08333	50
5.09167	65
5.10000	87
5.10833	90
5.11667	69
5.12500	44
5.13333	41
5.14167	29
5.15000	2
5.15833	-42
5.16667	-53
5.17500	-21
5.18333	-10
5.19167	11
5.20000	24
5.20833	28
5.21667	34
5.22500	28
5.23333	44
5.24167	51
5.25000	65
5.25833	83
5.26667	71
5.27500	26
5.28333	3
5.29167	11
5.30000	31
5.30833	34
5.31667	20
5.32500	-15
5.33333	-33
5.34167	-23
5.35000	-10
5.35833	25
5.36667	38
5.37500	21
5.38333	18
5.39167	20
5.40000	7
5.40833	-12
5.41667	5
5.42500	27
5.43333	28
5.44167	29
5.45000	17
5.45833	-17
5.46667	-25
5.47500	-42
5.48333	-51
5.49167	-38
5.50000	-26
5.50833	-29
5.51667	-43
5.52500	-43
5.53333	-33
5.54167	-14
5.55000	0
5.55833	2
5.56667	-1
5.57500	-11
5.58333	6
5.59167	35
5.60000	35
5.60833	14
5.61667	-11
5.62500	-14
5.63333	9
5.64167	17
5.65000	18
5.65833	5
5.66667	-1
5.67500	-5
5.68333	-1
5.69167	6
5.70000	-5
5.70833	-10
5.71667	-12
5.72500	-17
5.73333	-18
5.74167	-37
5.75000	-38
5.75833	-24
5.76667	-8
5.77500	-5
5.78333	-7
5.79167	-15
5.80000	-34
5.80833	-20
5.81667	-12
5.82500	14
5.83333	19
5.84167	17
5.85000	26
5.85833	41
5.86667	51
5.87500	52
5.88333	14
5.89167	-32
5.90000	-32
5.90833	-19
5.91667	5
5.92500	18
5.93333	26
5.94167	33
5.95000	35
5.95833	41
5.96667	65
5.97500	85
5.98333	65
5.99167	47
6.00000	23
6.00833	14
6.01667	4
6.02500	8
6.03333	16
6.04167	40
6.05000	53
6.05833	51
6.06667	38
6.07500	29
6.08333	30
6.09167	37
6.10000	52
6.10833	49
6.11667	38
6.12500	20
6.13333	-2
6.14167	-31
6.15000	-38
6.15833	-18
6.16667	-4
6.17500	-9
6.18333	-12
6.19167	-27
6.20000	-30
6.20833	-23
6.21667	-9
6.22500	10
6.23333	18
6.24167	2
6.25000	-24
6.25833	-40
6.26667	-50
6.27500	-49
6.28333	-33
6.29167	-15
6.30000	-10
6.30833	-7
6.31667	-13
6.32500	-11
6.33333	-13
6.34167	3
6.35000	1
6.35833	-11
6.36667	-41
6.37500	-61
6.38333	-46
6.39167	-47
6.40000	-41
6.40833	-32
6.41667	-32
6.42500	-22
6.43333	28
6.44167	47
6.45000	42
6.45833	24
6.46667	2
6.47500	-11
6.48333	-31
6.49167	-53
6.50000	-59
6.50833	-61
6.51667	-65
6.52500	-52
6.53333	-32
6.54167	-22
6.55000	1
6.55833	13
6.56667	0
6.57500	14
6.58333	28
6.59167	33
6.60000	21
6.60833	-3
6.61667	-20
6.62500	-19
6.63333	-14
6.64167	-2
6.65000	7
6.65833	19
6.66667	13
6.67500	31
6.68333	57
6.69167	67
6.70000	50
6.70833	40
6.71667	40
6.72500	50
6.73333	44
6.74167	42
6.75000	44
6.75833	40
6.76667	24
6.77500	-16
6.78333	-46
6.79167	-48
6.80000	-36
6.80833	-12
6.81667	31
6.82500	40
6.83333	43
6.84167	31
6.85000	10
6.85833	22
6.86667	34
6.87500	42
6.88333	56
6.89167	69
6.90000	78
6.90833	70
6.91667	42
6.92500	25
6.93333	47
6.94167	50
6.95000	40
6.95833	61
6.96667	89
6.97500	96
6.98333	100
6.99167	84
7.00000	70
7.00833	68
7.01667	61
7.02500	76
7.03333	77
7.04167	44
7.05000	28
7.05833	55
7.06667	81
7.07500	82
7.08333	53
7.09167	28
7.10000	40
7.10833	40
7.11667	40
7.12500	30
7.13333	10
7.14167	11
7.15000	29
7.15833	15
7.16667	-2
7.17500	-18
7.18333	-36
7.19167	-21
7.20000	4
7.20833	-18
7.21667	-33
7.22500	-25
7.23333	-9
7.24167	-9
7.25000	6
7.25833	26
7.26667	34
7.27500	28
7.28333	13
7.29167	8
7.30000	33
7.30833	47
7.31667	34
7.32500	16
7.33333	29
7.34167	24
7.35000	29
7.35833	41
7.36667	17
7.37500	-9
7.38333	12
7.39167	14
7.40000	9
7.40833	12
7.41667	11
7.42500	19
7.43333	16
7.44167	36
7.45000	60
7.45833	59
7.46667	55
7.47500	44
7.48333	31
7.49167	46
7.50000	46
7.50833	50
7.51667	44
7.52500	31
7.53333	26
7.54167	2
7.55000	21
7.55833	44
7.56667	47
7.57500	33
7.58333	5
7.59167	-34
7.60000	-52
7.60833	-43
7.61667	-19
7.62500	8
7.63333	13
7.64167	34
7.65000	55
7.65833	58
7.66667	38
7.67500	29
7.68333	35
7.69167	47
7.70000	53
7.70833	45
7.71667	22
7.72500	1
7.73333	-3
7.74167	-23
7.75000	-28
7.75833	-14
7.76667	-16
7.77500	5
7.78333	32
7.79167	52
7.80000	61
7.80833	22
7.81667	-13
7.82500	-29
7.83333	-33
7.84167	-34
7.85000	-30
7.85833	-12
7.86667	0
7.87500	6
7.88333	-3
7.89167	-6
7.90000	0
7.90833	45
7.91667	72
7.92500	53
7.93333	56
7.94167	65
7.95000	69
7.95833	68
7.96667	47
7.97500	25
7.98333	9
7.99167	19
8.00000	34
8.00833	22
8.01667	-8
8.02500	-27
8.03333	-12
8.04167	-7
8.05000	-3
8.05833	14
8.06667	12
8.07500	15
8.08333	16
8.09167	-5
8.10000	-16
8.10833	10
8.11667	36
8.12500	57
8.13333	62
8.14167	30
8.15000	-9
8.15833	-18
8.16667	-13
8.17500	-10
8.18333	-4
8.19167	8
8.20000	20
8.20833	28
8.21667	20
8.22500	18
8.23333	3
8.24167	-12
8.25000	-11
8.25833	16
8.26667	58
8.27500	77
8.28333	61
8.29167	49
8.30000	53
8.30833	67
8.31667	59
8.32500	25
8.33333	19
8.34167	33
8.35000	46
8.35833	45
8.36667	41
8.37500	51
8.38333	25
8.39167	-4
8.40000	-5
8.40833	-6
8.41667	-6
8.42500	5
8.43333	24
8.44167	40
8.45000	31
8.45833	33
8.46667	14
8.47500	7
8.48333	-10
8.49167	-11
8.50000	8
8.50833	30
8.51667	33
8.52500	17
8.53333	7
8.54167	-8
8.55000	11
8.55833	2
8.56667	-10
8.57500	-3
8.58333	4
8.59167	15
8.60000	8
8.60833	10
8.61667	34
8.62500	29
8.63333	27
8.64167	59
8.65000	55
8.65833	48
8.66667	36
8.67500	67
8.68333	85
8.69167	73
8.70000	79
8.70833	71
8.71667	58
8.72500	51
8.73333	31
8.74167	31
8.75000	26
8.75833	15
8.76667	-26
8.77500	-54
8.78333	-67
8.79167	-70
8.80000	-47
8.80833	2
8.81667	43
8.82500	65
8.83333	60
8.84167	58
8.85000	53
8.85833	47
8.86667	56
8.87500	54
8.88333	42
8.89167	-2
8.90000	-22
8.90833	-13
8.91667	6
8.92500	-7
8.93333	-28
8.94167	-25
8.95000	-24
8.95833	-19
8.96667	-16
8.97500	-8
8.98333	-28
8.99167	-45
9.00000	-43
9.00833	2
9.01667	30
9.02500	39
9.03333	24
9.04167	5
9.05000	15
9.05833	43
9.06667	47
9.07500	29
9.08333	19
9.09167	15
9.10000	9
9.10833	18
9.11667	30
9.12500	29
9.13333	26
9.14167	37
9.15000	47
9.15833	46
9.16667	45
9.17500	45
9.18333	40
9.19167	32
9.20000	20
9.20833	8
9.21667	1
9.22500	19
9.23333	37
9.24167	58
9.25000	50
9.25833	21
9.26667	29
9.27500	43
9.28333	25
9.29167	15
9.30000	20
9.30833	32
9.31667	44
9.32500	49
9.33333	37
9.34167	17
9.35000	-1
9.35833	-6
9.36667	-3
9.37500	5
9.38333	11
9.39167	4
9.40000	18
9.40833	23
9.41667	21
9.42500	11
9.43333	-2
9.44167	-21
9.45000	-29
9.45833	-56
9.46667	-66
9.47500	-78
9.48333	-95
9.49167	-93
9.50000	-73
9.50833	-43
9.51667	9
9.52500	38
9.53333	52
9.54167	56
9.55000	41
9.55833	39
9.56667	21
9.57500	31
9.58333	34
9.59167	4
9.60000	-17
9.60833	-8
9.61667	26
9.62500	54
9.63333	67
9.64167	63
9.65000	61
9.65833	72
9.66667	55
9.67500	36
9.68333	36
9.69167	7
9.70000	-18
9.70833	-24
9.71667	-20
9.72500	6
9.73333	5
9.74167	-1
9.75000	15
9.75833	12
9.76667	15
9.77500	-4
9.78333	-19
9.79167	-8
9.80000	1
9.80833	5
9.81667	29
9.82500	10
9.83333	-38
9.84167	-20
9.85000	-8
9.85833	-4
9.86667	-15
9.87500	-2
9.88333	5
9.89167	12
9.90000	25
9.90833	27
9.91667	19
9.92500	30
9.93333	27
9.94167	-1
9.95000	-3
9.95833	24
9.96667	30
9.97500	21
9.98333	15
9.99167	21
10.00000	20
10.00833	17
10.01667	47
10.02500	59
10.03333	83
10.04167	93
10.05000	60
10.05833	62
10.06667	84
10.07500	82
10.08333	51
10.09167	19
10.10000	7
10.10833	-5
10.11667	-20
10.12500	-17
10.13333	24
10.14167	38
10.15000	24
10.15833	27
10.16667	25
10.17500	36
10.18333	62
10.19167	60
10.20000	42
10.20833	31
10.21667	-3
10.22500	-11
10.23333	-35
10.24167	-52
10.25000	-65
10.25833	-56
10.26667	-28
10.27500	-22
10.28333	-20
10.29167	-22
10.30000	16
10.30833	54
10.31667	59
10.32500	38
10.33333	28
10.34167	40
10.35000	35
10.35833	20
10.36667	8
10.37500	10
10.38333	16
10.39167	3
10.40000	11
10.40833	45
10.41667	81
10.42500	79
10.43333	70
10.44167	49
10.45000	-24
10.45833	-62
10.46667	-54
10.47500	-38
10.48333	-25
10.49167	-5
10.50000	9
10.50833	31
10.51667	13
10.52500	10
10.53333	14
10.54167	-4
10.55000	-28
10.55833	-58
10.56667	-76
10.57500	-85
10.58333	-50
10.59167	1
10.60000	10
10.60833	-13
10.61667	-31
10.62500	-16
10.63333	-2
10.64167	6
10.65000	17
10.65833	32
10.66667	56
10.67500	55
10.68333	51
10.69167	49
10.70000	44
10.70833	42
10.71667	32
10.72500	-0
10.73333	-36
10.74167	-47
10.75000	-46
10.75833	-40
10.76667	-26
10.77500	-18
10.78333	-21
10.79167	-34
10.80000	-25
10.80833	-4
10.81667	-9
10.82500	-13
10.83333	-31
10.84167	-31
10.85000	-32
10.85833	-37
10.86667	-34
10.87500	-21
10.88333	-16
10.89167	-7
10.90000	-1
10.90833	10
10.91667	2
10.92500	-4
10.93333	10
10.94167	21
10.95000	39
10.95833	42
10.96667	48
10.97500	60
10.98333	56
10.99167	57
11.00000	61
11.00833	58
11.01667	42
11.02500	38
11.03333	38
11.04167	23
11.05000	12
11.05833	3
11.06667	-9
11.07500	-15
11.08333	-8
11.09167	-13
11.10000	-22
11.10833	-18
11.11667	-21
11.12500	-9
11.13333	1
11.14167	16
11.15000	12
11.15833	-16
11.16667	-42
11.17500	-24
11.18333	-18
11.19167	-23
11.20000	-10
11.20833	-2
11.21667	-5
11.22500	-0
11.23333	8
11.24167	32
11.25000	30
11.25833	-5
11.26667	-15
11.27500	-1
11.28333	2
11.29167	-7
11.30000	3
11.30833	21
11.31667	37
11.32500	26
11.33333	32
11.34167	37
11.35000	38
11.35833	42
11.36667	51
11.37500	61
11.38333	61
11.39167	60
11.40000	51
11.40833	50
11.41667	47
11.42500	50
11.43333	43
11.44167	42
11.45000	43
11.45833	49
11.46667	49
11.47500	25
11.48333	23
11.49167	43
11.50000	32
11.50833	11
11.51667	-0
11.52500	10
11.53333	23
11.54167	20
11.55000	27
11.55833	18
11.56667	-6
11.57500	-20
11.58333	-11
11.59167	16
11.60000	21
11.60833	16
11.61667	-2
11.62500	-10
11.63333	6
11.64167	11
11.65000	9
11.65833	15
11.66667	22
11.67500	23
11.68333	37
11.69167	32
11.70000	22
11.70833	-11
11.71667	-6
11.72500	23
11.73333	32
11.74167	34
11.75000	45
11.75833	32
11.76667	17
11.77500	5
11.78333	-6
11.79167	-6
11.80000	12
11.80833	42
11.81667	45
11.82500	22
11.83333	51
11.84167	27
11.85000	-0
11.85833	-21
11.86667	-12
11.87500	-13
11.88333	0
11.89167	-17
11.90000	-21
11.90833	-1
11.91667	19
11.92500	20
11.93333	2
11.94167	-17
11.95000	-33
11.95833	-25
11.96667	3
11.97500	2
11.98333	3
11.99167	26
12.00000	28
12.00833	32
12.01667	27
12.02500	44
12.03333	42
12.04167	8
12.05000	-28
12.05833	-62
12.06667	-56
12.07500	-22
12.08333	-21
12.09167	-21
12.10000	19
12.10833	34
12.11667	42
12.12500	45
12.13333	56
12.14167	69
12.15000	71
12.15833	73
12.16667	81
12.17500	69
12.18333	32
12.19167	-4
12.20000	-0
12.20833	10
12.21667	16
12.22500	-7
12.23333	-20
12.24167	-27
12.25000	-40
12.25833	-38
12.26667	-27
12.27500	-41
12.28333	-52
12.29167	-15
12.30000	2
12.30833	-16
12.31667	-26
12.32500	-5
12.33333	24
12.34167	45
12.35000	87
12.35833	97
12.36667	103
12.37500	67
12.38333	29
12.39167	13
12.40000	-7
12.40833	-33
12.41667	-23
12.42500	-19
12.43333	-18
12.44167	-3
12.45000	-1
12.45833	6
12.46667	-7
12.47500	-20
12.48333	13
12.49167	27
12.50000	18
12.50833	29
12.51667	53
12.52500	54
12.53333	36
12.54167	14
12.55000	-11
12.55833	-4
12.56667	8
12.57500	4
12.58333	21
12.59167	29
12.60000	12
12.60833	-13
12.61667	-3
12.62500	5
12.63333	-11
12.64167	-18
12.65000	-11
12.65833	-16
12.66667	-45
12.67500	-54
12.68333	-35
12.69167	-41
12.70000	-52
12.70833	-50
12.71667	-42
12.72500	-55
12.73333	-46
12.74167	-9
12.75000	2
12.75833	13
12.76667	13
12.77500	17
12.78333	26
12.79167	39
12.80000	44
12.80833	36
12.81667	22
12.82500	38
12.83333	43
12.84167	14
12.85000	5
12.85833	14
12.86667	40
12.87500	59
12.88333	60
12.89167	68
12.90000	74
12.90833	30
12.91667	-6
12.92500	9
12.93333	16
12.94167	8
12.95000	21
12.95833	19
12.96667	16
12.97500	6
12.98333	12
12.99167	24
13.00000	31
13.00833	22
13.01667	30
13.02500	33
13.03333	47
13.04167	52
13.05000	41
13.05833	43
13.06667	54
13.07500	32
13.08333	21
13.09167	49
13.10000	48
13.10833	10
13.11667	6
13.12500	7
13.13333	6
13.14167	-15
13.15000	-21
13.15833	-30
13.16667	-31
13.17500	-30
13.18333	-18
13.19167	9
13.20000	13
13.20833	-23
13.21667	-46
13.22500	-36
13.23333	-19
13.24167	-24
13.25000	-28
13.25833	2
13.26667	41
13.27500	38
13.28333	5
13.29167	-10
13.30000	4
13.30833	17
13.31667	-8
13.32500	-18
13.33333	-14
13.34167	-10
13.35000	-9
13.35833	11
13.36667	30
13.37500	62
13.38333	78
13.39167	68
13.40000	64
13.40833	52
13.41667	37
13.42500	38
13.43333	38
13.44167	37
13.45000	39
13.45833	45
13.46667	65
13.47500	85
13.48333	87
13.49167	71
13.50000	43
13.50833	41
13.51667	36
13.52500	45
13.53333	81
13.54167	92
13.55000	61
13.55833	54
13.56667	45
13.57500	19
13.58333	-4
13.59167	-5
13.60000	13
13.60833	9
13.61667	-26
13.62500	-32
13.63333	-22
13.64167	-28
13.65000	-47
13.65833	-18
13.66667	-0
13.67500	16
13.68333	22
13.69167	30
13.70000	56
13.70833	76
13.71667	79
13.72500	64
13.73333	52
13.74167	32
13.75000	13
13.75833	32
13.76667	36
13.77500	6
13.78333	-19
13.79167	-49
13.80000	-50
13.80833	-20
13.81667	-13
13.82500	-23
13.83333	-46
13.84167	-59
13.85000	-60
13.85833	-63
13.86667	-28
13.87500	12
13.88333	43
13.89167	66
13.90000	48
13.90833	13
13.91667	5
13.92500	1
13.93333	9
13.94167	28
13.95000	27
13.95833	3
13.96667	-5
13.97500	-32
13.98333	-52
13.99167	-39
14.00000	-28
14.00833	-43
14.01667	-46
14.02500	-39
14.03333	-28
14.04167	-7
14.05000	17
14.05833	-3
14.06667	-32
14.07500	-38
14.08333	-54
14.09167	-58
14.10000	-66
14.10833	-78
14.11667	-42
14.12500	-8
14.13333	-5
14.14167	1
14.15000	-18
14.15833	-29
14.16667	-20
14.17500	-41
14.18333	-64
14.19167	-49
14.20000	-27
14.20833	-25
14.21667	-1
14.22500	9
14.23333	9
14.24167	12
14.25000	-3
14.25833	-26
14.26667	-57
14.27500	-77
14.28333	-79
14.29167	-53
14.30000	-14
14.30833	9
14.31667	2
14.32500	2
14.33333	8
14.34167	20
14.35000	19
14.35833	-18
14.36667	-22
14.37500	4
14.38333	9
14.39167	0
14.40000	5
14.40833	12
14.41667	19
14.42500	46
14.43333	80
14.44167	69
14.45000	37
14.45833	38
14.46667	7
14.47500	-33
14.48333	-54
14.49167	-52
14.50000	-13
14.50833	32
14.51667	53
14.52500	72
14.53333	67
14.54167	50
14.55000	20
14.55833	-4
[truncated: 23,473 more rows]

## Sheet: Fig1a_pH6.5
Column1	Column2	Column3	Column4	Column5	Column6	Column7	Column8	Column9	Column10	Column11	Column12	Column13	Column14	Column15	Column16	Column17	Column18	Column19	Column20	Column21
[Header]
Application Name	LabSolutions
Version	5.42 SP3
Data File Name	C:\LabSolutions\Data\Soumya\200527MatripHGGMp008.lcd
Output Date	8/12/2025
Output Time	3:22:49 PM
[File Information]
Type	Data File
Generated	5/29/2020 2:10:30 AM
Generated by	System Administrator
Modified	5/29/2020 7:14:10 PM
Modified by	System Administrator
[Sample Information]
Operator Name	System Administrator
Acquired	5/29/2020 2:10:52 AM
Sample Type	0:Unknown
Level	0
Sample Name	200527MatripHGGMp
Sample ID	200527MatripHGGMp008
ISTD Amount1	1
ISTD Amount2	1
ISTD Amount3	1
ISTD Amount4	1
ISTD Amount5	1
ISTD Amount6	1
ISTD Amount7	1
ISTD Amount8	1
ISTD Amount9	1
ISTD Amount10	1
ISTD Amount11	1
ISTD Amount12	1
ISTD Amount13	1
ISTD Amount14	1
ISTD Amount15	1
ISTD Amount16	1
ISTD Amount17	1
ISTD Amount18	1
ISTD Amount19	1
ISTD Amount20	1
ISTD Amount21	1
ISTD Amount22	1
ISTD Amount23	1
ISTD Amount24	1
ISTD Amount25	1
ISTD Amount26	1
ISTD Amount27	1
ISTD Amount28	1
ISTD Amount29	1
ISTD Amount30	1
ISTD Amount31	1
ISTD Amount32	1
Sample Amount	1
Dilution Factor	1
Vial#	8
Injection Volume	5
[Original Files]
Data File	C:\LabSolutions\Data\Soumya\200527MatripHGGMp008.lcd
Method File	C:\LabSolutions\Data\Project1\SJ SAX grad 200mM_1M NaCl 380.lcm
Batch File	C:\LabSolutions\Data\200527MatripHGGMp.lcb
Report Format File	C:\LabSolutions\Data\Project1\test2.lsr
[File Description]
6.5 GGMP
[Configuration]
Instrument Name	HPLC
Instrument #	4
Line #	1
# of Detectors	3
Detector ID	Detector A	Detector B	AD2
Detector Name	Detector A	Detector B	AD2
# of Channels	1	1	1
[Peak Table(Detector A)]
# of Peaks	153
Peak#	R.Time	I.Time	F.Time	Area	Height	A/H	Conc.	Mark	ID#	Name	k'	Plate #	Plate Ht.	Tailing	Resolution	Sep.Factor	Area Ratio	Height Ratio	Conc. %	Norm Conc.
1	0.882	0.792	0.983	1224	132	9.238	0.000	V			0.000	174	862.526	0.000	0.000	0.000	0	0	0.000	0.000
2	1.470	1.392	1.550	1372	200	6.854	0.000	V			0.667	634	236.530	0.000	2.348	0.000	0	0	0.000	0.000
3	2.169	2.100	2.267	1138	149	7.618	0.000	V			1.460	1416	105.923	0.000	3.016	2.190	0	0	0.000	0.000
4	2.411	2.267	2.492	1444	167	8.634	0.000	V			1.734	273	549.381	0.000	0.594	1.188	0	0	0.000	0.000
5	2.831	2.717	2.900	1247	167	7.483	0.000	V			2.211	2973	50.450	0.000	1.062	1.275	0	0	0.000	0.000
6	2.994	2.950	3.075	1082	186	5.807	0.000	V			2.395	1152	130.263	0.000	0.580	1.083	0	0	0.000	0.000
7	3.144	3.075	3.250	1628	187	8.689	0.000	V			2.566	2402	62.452	0.000	0.495	1.071	0	0	0.000	0.000
8	3.643	3.608	3.733	1107	215	5.161	0.000	V			3.132	9888	15.170	0.000	2.473	1.220	0	0	0.000	0.000
9	3.843	3.733	3.883	1188	157	7.581	0.000	V			3.359	2060	72.823	0.000	0.824	1.072	0	0	0.000	0.000
10	4.263	4.217	4.325	1125	215	5.236	0.000	V			3.835	7213	20.796	0.000	1.557	1.142	0	0	0.000	0.000
11	4.654	4.592	4.708	1023	188	5.434	0.000	V			4.279	7420	20.215	0.000	1.876	1.116	0	0	0.000	0.000
12	4.779	4.708	4.842	1478	207	7.130	0.000	V			4.420	8699	17.243	0.000	0.594	1.033	0	0	0.000	0.000
13	5.152	5.058	5.183	1220	233	5.238	0.000	V			4.844	6769	22.161	0.000	1.638	1.096	0	0	0.000	0.000
14	5.228	5.183	5.317	1290	226	5.709	0.000	V			4.929	8791	17.063	0.000	0.319	1.018	0	0	0.000	0.000
15	5.417	5.317	5.483	1376	206	6.674	0.000	V			5.144	13097	11.453	0.000	0.918	1.044	0	0	0.000	0.000
16	5.647	5.575	5.683	1162	232	5.004	0.000	V			5.405	4637	32.352	0.000	0.883	1.051	0	0	0.000	0.000
17	5.847	5.758	5.925	1227	162	7.563	0.000	V			5.632	4919	30.491	0.000	0.602	1.042	0	0	0.000	0.000
18	6.002	5.925	6.058	1078	204	5.288	0.000	V			5.808	17924	8.369	0.000	0.606	1.031	0	0	0.000	0.000
19	6.256	6.150	6.283	1190	182	6.546	0.000	V			6.095	4508	33.273	0.000	0.917	1.049	0	0	0.000	0.000
20	6.331	6.283	6.392	1000	178	5.619	0.000	V			6.181	11286	13.290	0.000	0.248	1.014	0	0	0.000	0.000
21	6.709	6.658	6.800	1268	186	6.806	0.000	V			6.610	14064	10.665	0.000	1.627	1.069	0	0	0.000	0.000
22	6.927	6.867	6.983	1041	192	5.415	0.000	V			6.857	18876	7.946	0.000	1.019	1.037	0	0	0.000	0.000
23	7.152	7.075	7.192	1081	188	5.752	0.000	V			7.112	32247	4.652	0.000	1.242	1.037	0	0	0.000	0.000
24	7.290	7.192	7.333	1347	215	6.281	0.000	V			7.269	12086	12.411	0.000	0.653	1.022	0	0	0.000	0.000
25	7.400	7.333	7.450	1168	215	5.423	0.000	V			7.393	9583	15.653	0.000	0.386	1.017	0	0	0.000	0.000
26	7.548	7.500	7.633	1244	194	6.424	0.000	V			7.561	7354	20.397	0.000	0.452	1.023	0	0	0.000	0.000
27	7.770	7.683	7.858	1703	223	7.621	0.000	V			7.813	4365	34.363	0.000	0.540	1.033	0	0	0.000	0.000
28	7.960	7.917	8.025	1039	230	4.512	0.000	V			8.028	45672	3.284	0.000	0.614	1.028	0	0	0.000	0.000
29	8.372	8.292	8.425	1138	195	5.828	0.000	V			8.496	27104	5.534	0.000	2.341	1.058	0	0	0.000	0.000
30	8.561	8.492	8.592	1108	249	4.453	0.000	V			8.710	37427	4.008	0.000	0.990	1.025	0	0	0.000	0.000
31	8.626	8.592	8.767	2068	232	8.899	0.000	V			8.784	1276	117.513	0.000	0.115	1.009	0	0	0.000	0.000
32	8.812	8.767	8.867	1006	204	4.932	0.000	V			8.995	31702	4.732	0.000	0.319	1.024	0	0	0.000	0.000
33	9.016	8.917	9.042	1191	191	6.247	0.000	V			9.226	27010	5.553	0.000	0.977	1.026	0	0	0.000	0.000
34	9.445	9.342	9.492	1468	230	6.391	0.000	V			9.714	20617	7.276	0.000	1.781	1.053	0	0	0.000	0.000
35	9.619	9.492	9.667	1195	166	7.217	0.000	V			9.911	32988	4.547	0.000	0.732	1.020	0	0	0.000	0.000
36	9.736	9.667	9.825	1840	255	7.203	0.000	V			10.044	18983	7.902	0.000	0.473	1.013	0	0	0.000	0.000
37	9.892	9.825	9.967	1630	247	6.602	0.000	V			10.220	39029	3.843	0.000	0.644	1.018	0	0	0.000	0.000
38	10.191	10.142	10.267	1012	144	7.032	0.000	V			10.559	14771	10.155	0.000	1.118	1.033	0	0	0.000	0.000
39	10.443	10.392	10.517	1099	175	6.291	0.000	V			10.845	11879	12.627	0.000	0.702	1.027	0	0	0.000	0.000
40	10.866	10.775	10.933	1411	203	6.947	0.000	V			11.325	10836	13.843	0.000	1.056	1.044	0	0	0.000	0.000
41	10.999	10.933	11.033	1054	209	5.049	0.000	V			11.475	506	296.294	0.000	0.112	1.013	0	0	0.000	0.000
42	11.257	11.192	11.317	1004	181	5.545	0.000	V			11.768	22862	6.561	0.000	0.229	1.026	0	0	0.000	0.000
43	11.522	11.425	11.633	1277	187	6.827	0.000	V			12.069	59248	2.532	0.000	1.089	1.026	0	0	0.000	0.000
44	12.141	12.025	12.175	1753	234	7.481	0.000	V			12.771	11449	13.102	0.000	1.923	1.058	0	0	0.000	0.000
45	12.193	12.175	12.258	1001	224	4.468	0.000	V			12.830	55593	2.698	0.000	0.158	1.005	0	0	0.000	0.000
46	12.358	12.333	12.483	1214	159	7.645	0.000	V			13.018	14809	10.129	0.000	0.540	1.015	0	0	0.000	0.000
47	13.145	13.100	13.250	1195	175	6.825	0.000	V			13.909	54558	2.749	0.000	2.491	1.069	0	0	0.000	0.000
48	13.308	13.250	13.408	1072	176	6.082	0.000	V			14.095	68290	2.197	0.000	0.762	1.013	0	0	0.000	0.000
49	14.057	13.950	14.125	1680	205	8.182	0.000	V			14.944	36701	4.087	0.000	3.013	1.060	0	0	0.000	0.000
50	14.394	14.325	14.475	1285	188	6.850	0.000	V			15.326	82418	1.820	0.000	1.364	1.026	0	0	0.000	0.000
51	14.890	14.767	14.950	1871	226	8.272	0.000	V			15.889	48091	3.119	0.000	2.103	1.037	0	0	0.000	0.000
52	15.051	14.950	15.100	1535	231	6.648	0.000	V			16.072	192699	0.778	0.000	0.789	1.012	0	0	0.000	0.000
53	15.650	15.558	15.700	1586	269	5.906	0.000	V			16.751	81395	1.843	0.000	3.357	1.042	0	0	0.000	0.000
54	15.920	15.883	16.017	1156	190	6.074	0.000	V			17.057	12527	11.974	0.000	0.685	1.018	0	0	0.000	0.000
55	16.177	16.100	16.242	1149	150	7.680	0.000	V			17.349	25883	5.795	0.000	0.529	1.017	0	0	0.000	0.000
56	16.289	16.242	16.350	1204	256	4.696	0.000	V			17.476	149933	1.000	0.000	0.393	1.007	0	0	0.000	0.000
57	16.875	16.758	16.950	1644	204	8.058	0.000	V			18.141	68618	2.186	0.000	2.753	1.038	0	0	0.000	0.000
58	17.169	17.108	17.292	1692	188	8.986	0.000	V			18.475	31651	4.739	0.000	0.914	1.018	0	0	0.000	0.000
59	17.398	17.292	17.433	1040	166	6.261	0.000	V			18.733	37333	4.018	0.000	0.612	1.014	0	0	0.000	0.000
60	17.695	17.608	17.725	1021	182	5.615	0.000	V			19.071	59073	2.539	0.000	0.913	1.018	0	0	0.000	0.000
61	18.000	17.850	18.017	1078	186	5.798	0.000	V			19.417	463140	0.324	0.000	1.539	1.018	0	0	0.000	0.000
62	18.699	18.600	18.767	1224	176	6.968	0.000	V			20.209	79241	1.893	0.000	3.758	1.041	0	0	0.000	0.000
63	18.851	18.767	18.942	1266	147	8.603	0.000	V			20.382	115805	1.295	0.000	0.627	1.009	0	0	0.000	0.000
64	19.019	18.942	19.058	1023	195	5.243	0.000	V			20.572	119270	1.258	0.000	0.759	1.009	0	0	0.000	0.000
65	19.095	19.058	19.192	1109	194	5.702	0.000	V			20.658	34468	4.352	0.000	0.239	1.004	0	0	0.000	0.000
66	19.265	19.192	19.375	1634	200	8.152	0.000	V			20.851	114797	1.307	0.000	0.532	1.009	0	0	0.000	0.000
67	19.680	19.592	19.717	1026	172	5.977	0.000	V			21.323	82625	1.815	0.000	1.659	1.023	0	0	0.000	0.000
68	19.761	19.717	19.842	1052	201	5.234	0.000	V			21.414	150500	0.997	0.000	0.337	1.004	0	0	0.000	0.000
69	19.981	19.842	20.033	1715	223	7.698	0.000	V			21.663	228176	0.657	0.000	1.186	1.012	0	0	0.000	0.000
70	20.267	20.242	20.358	1079	193	5.590	0.000	V			21.988	45844	3.272	0.000	1.047	1.015	0	0	0.000	0.000
71	20.528	20.458	20.650	2030	245	8.302	0.000	V			22.284	99411	1.509	0.000	0.819	1.013	0	0	0.000	0.000
72	20.684	20.650	20.775	1045	183	5.716	0.000	V			22.461	188786	0.795	0.000	0.689	1.008	0	0	0.000	0.000
73	20.896	20.775	20.958	1633	171	9.570	0.000	V			22.702	151395	0.991	0.000	1.048	1.011	0	0	0.000	0.000
74	21.032	20.958	21.108	1167	177	6.599	0.000	V			22.856	34889	4.299	0.000	0.409	1.007	0	0	0.000	0.000
75	21.309	21.258	21.392	1172	176	6.666	0.000	V			23.170	142155	1.055	0.000	0.818	1.014	0	0	0.000	0.000
76	22.728	22.558	22.767	1634	192	8.531	0.000	V			24.780	102570	1.462	0.000	5.567	1.069	0	0	0.000	0.000
77	23.443	23.367	23.500	1172	201	5.843	0.000	V			25.590	298782	0.502	0.000	3.138	1.033	0	0	0.000	0.000
78	24.529	24.425	24.575	1148	159	7.239	0.000	V			26.822	86718	1.730	0.000	4.304	1.048	0	0	0.000	0.000
79	25.600	25.525	25.700	1368	183	7.461	0.000	V			28.037	266651	0.563	0.000	4.029	1.045	0	0	0.000	0.000
80	26.121	26.083	26.208	1207	207	5.836	0.000	V			28.627	77203	1.943	0.000	1.814	1.021	0	0	0.000	0.000
81	26.225	26.208	26.333	1202	199	6.038	0.000	V			28.746	159513	0.940	0.000	0.327	1.004	0	0	0.000	0.000
82	26.876	26.792	26.958	1463	246	5.945	0.000	V			29.485	338852	0.443	0.000	2.913	1.026	0	0	0.000	0.000
83	27.089	26.958	27.225	2325	223	10.428	0.000	V			29.726	99789	1.503	0.000	0.806	1.008	0	0	0.000	0.000
84	27.312	27.225	27.367	1105	206	5.376	0.000	V			29.979	589545	0.254	0.000	0.918	1.008	0	0	0.000	0.000
85	27.548	27.467	27.608	1291	199	6.497	0.000	V			30.247	240528	0.624	0.000	1.288	1.009	0	0	0.000	0.000
86	28.370	28.267	28.433	1502	228	6.579	0.000	V			31.179	221694	0.677	0.000	3.531	1.031	0	0	0.000	0.000
87	28.575	28.433	28.633	1526	194	7.868	0.000	V			31.411	99308	1.510	0.000	0.677	1.007	0	0	0.000	0.000
88	29.016	28.933	29.067	1060	168	6.327	0.000	V			31.911	167939	0.893	0.000	1.366	1.016	0	0	0.000	0.000
89	29.400	29.375	29.500	1005	180	5.589	0.000	V			32.347	350812	0.428	0.000	1.595	1.014	0	0	0.000	0.000
90	29.624	29.600	29.725	1090	159	6.858	0.000	V			32.601	31345	4.785	0.000	0.516	1.008	0	0	0.000	0.000
91	30.204	30.133	30.242	1040	174	5.984	0.000	V			33.260	32722	4.584	0.000	0.868	1.020	0	0	0.000	0.000
92	30.353	30.242	30.400	1480	202	7.333	0.000	V			33.429	146633	1.023	0.000	0.302	1.005	0	0	0.000	0.000
93	30.499	30.400	30.533	1408	229	6.155	0.000	V			33.594	281912	0.532	0.000	0.532	1.005	0	0	0.000	0.000
94	30.583	30.533	30.650	1138	194	5.870	0.000	V			33.689	81974	1.830	0.000	0.255	1.003	0	0	0.000	0.000
95	30.751	30.725	30.833	1006	206	4.885	0.000	V			33.879	238497	0.629	0.000	0.494	1.006	0	0	0.000	0.000
96	30.938	30.917	31.000	1007	208	4.834	0.000	V			34.091	287945	0.521	0.000	0.775	1.006	0	0	0.000	0.000
97	31.052	31.000	31.100	1037	215	4.822	0.000	V			34.221	448332	0.335	0.000	0.548	1.004	0	0	0.000	0.000
98	31.258	31.183	31.367	1464	167	8.749	0.000	V			34.454	114458	1.311	0.000	0.742	1.007	0	0	0.000	0.000
99	31.448	31.367	31.500	1263	194	6.510	0.000	V			34.670	265126	0.566	0.000	0.620	1.006	0	0	0.000	0.000
100	31.542	31.500	31.650	1381	175	7.869	0.000	V			34.777	147078	1.020	0.000	0.328	1.003	0	0	0.000	0.000
101	31.712	31.650	31.767	1195	225	5.308	0.000	V			34.969	420412	0.357	0.000	0.647	1.006	0	0	0.000	0.000
102	31.891	31.867	32.033	1088	148	7.338	0.000	V			35.172	317743	0.472	0.000	0.848	1.006	0	0	0.000	0.000
103	32.452	32.317	32.517	1654	180	9.185	0.000	V			35.809	40448	3.708	0.000	1.288	1.018	0	0	0.000	0.000
104	32.613	32.517	32.633	1057	192	5.501	0.000	V			35.991	34321	4.371	0.000	0.238	1.005	0	0	0.000	0.000
105	33.143	33.058	33.225	1405	190	7.397	0.000	V			36.592	367282	0.408	0.000	1.149	1.017	0	0	0.000	0.000
106	33.429	33.358	33.567	1584	173	9.149	0.000	V			36.918	171492	0.875	0.000	1.059	1.009	0	0	0.000	0.000
107	33.695	33.658	33.825	1313	168	7.816	0.000	V			37.219	388147	0.386	0.000	0.984	1.008	0	0	0.000	0.000
108	34.711	34.658	34.792	1156	193	5.997	0.000	V			38.371	114765	1.307	0.000	3.246	1.031	0	0	0.000	0.000
109	34.850	34.792	34.992	1142	136	8.418	0.000	V			38.529	24619	6.093	0.000	0.214	1.004	0	0	0.000	0.000
110	37.435	37.283	37.492	1302	172	7.591	0.000	V			41.460	625365	0.240	0.000	4.796	1.076	0	0	0.000	0.000
111	38.872	38.800	38.917	1018	208	4.900	0.000	V			43.091	620034	0.242	0.000	7.435	1.039	0	0	0.000	0.000
112	40.736	40.675	40.833	1136	159	7.153	0.000	V			45.205	222553	0.674	0.000	6.866	1.049	0	0	0.000	0.000
113	42.783	42.733	42.867	1195	180	6.628	0.000	V			47.527	244023	0.615	0.000	5.918	1.051	0	0	0.000	0.000
114	43.113	42.992	43.217	1246	128	9.745	0.000	V			47.901	416173	0.360	0.000	1.073	1.008	0	0	0.000	0.000
115	43.634	43.558	43.708	1268	198	6.395	0.000	V			48.492	954816	0.157	0.000	2.337	1.012	0	0	0.000	0.000
116	45.607	45.417	45.642	1361	148	9.213	0.000	V			50.730	74174	2.022	0.000	4.652	1.046	0	0	0.000	0.000
117	46.410	46.333	46.475	1162	170	6.838	0.000	V			51.641	814074	0.184	0.000	1.834	1.018	0	0	0.000	0.000
118	46.529	46.475	46.617	1096	220	4.972	0.000	V			51.776	1702652	0.088	0.000	0.683	1.003	0	0	0.000	0.000
119	46.656	46.617	46.750	1042	177	5.880	0.000	V			51.920	169682	0.884	0.000	0.425	1.003	0	0	0.000	0.000
120	47.040	46.933	47.075	1218	215	5.654	0.000	V			52.356	1430275	0.105	0.000	1.260	1.008	0	0	0.000	0.000
121	47.221	47.150	47.300	1349	206	6.548	0.000	V			52.561	304942	0.492	0.000	0.725	1.004	0	0	0.000	0.000
122	47.401	47.300	47.433	1081	217	4.980	0.000	V			52.765	820372	0.183	0.000	0.650	1.004	0	0	0.000	0.000
123	47.610	47.508	47.683	1683	199	8.453	0.000	V			53.002	646127	0.232	0.000	0.937	1.004	0	0	0.000	0.000
124	47.771	47.683	47.817	1089	175	6.212	0.000	V			53.185	601417	0.249	0.000	0.670	1.003	0	0	0.000	0.000
125	48.073	47.975	48.133	1548	207	7.490	0.000	V			53.528	261921	0.573	0.000	0.971	1.006	0	0	0.000	0.000
126	48.650	48.583	48.708	1229	215	5.705	0.000	V			54.181	931749	0.161	0.000	1.996	1.012	0	0	0.000	0.000
127	48.888	48.808	48.925	1070	208	5.141	0.000	V			54.452	1741140	0.086	0.000	1.364	1.005	0	0	0.000	0.000
128	48.969	48.925	49.050	1089	179	6.070	0.000	V			54.543	855409	0.175	0.000	0.447	1.002	0	0	0.000	0.000
129	49.283	49.208	49.333	1091	178	6.138	0.000	V			54.899	375	400.066	0.000	0.060	1.007	0	0	0.000	0.000
130	49.458	49.383	49.508	1045	180	5.811	0.000	V			55.098	672825	0.223	0.000	0.034	1.004	0	0	0.000	0.000
131	49.762	49.667	49.800	1069	208	5.143	0.000	V			55.443	705858	0.213	0.000	1.269	1.006	0	0	0.000	0.000
132	49.921	49.883	50.033	1103	171	6.460	0.000	V			55.623	922219	0.163	0.000	0.716	1.003	0	0	0.000	0.000
133	51.903	51.833	52.008	1422	196	7.253	0.000	V			57.872	232845	0.644	0.000	6.213	1.040	0	0	0.000	0.000
134	52.293	52.267	52.392	1078	200	5.404	0.000	V			58.314	1654871	0.091	0.000	1.314	1.008	0	0	0.000	0.000
135	53.077	52.975	53.150	1738	248	6.997	0.000	V			59.203	234833	0.639	0.000	2.612	1.015	0	0	0.000	0.000
136	53.167	53.150	53.267	1023	219	4.677	0.000	V			59.305	3009789	0.050	0.000	0.319	1.002	0	0	0.000	0.000
137	53.342	53.267	53.442	1312	172	7.638	0.000	V			59.503	1041390	0.144	0.000	1.055	1.003	0	0	0.000	0.000
138	53.558	53.442	53.608	1404	208	6.763	0.000	V			59.749	857004	0.175	0.000	0.983	1.004	0	0	0.000	0.000
139	54.264	54.133	54.292	1466	187	7.833	0.000	V			60.549	339202	0.442	0.000	2.335	1.013	0	0	0.000	0.000
140	54.591	54.550	54.658	1165	248	4.697	0.000	V			60.920	1613318	0.093	0.000	1.201	1.006	0	0	0.000	0.000
141	54.728	54.658	54.808	1142	181	6.321	0.000	V			61.076	1048232	0.143	0.000	0.713	1.003	0	0	0.000	0.000
142	55.233	55.133	55.308	1461	184	7.921	0.000	V			61.648	1003001	0.150	0.000	2.323	1.009	0	0	0.000	0.000
143	56.776	56.725	56.900	1498	174	8.606	0.000	V			63.399	679116	0.221	0.000	6.221	1.028	0	0	0.000	0.000
144	58.451	58.358	58.517	1160	177	6.553	0.000	V			65.299	1946832	0.077	0.000	7.559	1.030	0	0	0.000	0.000
145	60.588	60.492	60.667	1302	171	7.620	0.000	V			67.722	347896	0.431	0.000	7.387	1.037	0	0	0.000	0.000
146	61.443	61.383	61.508	1024	186	5.503	0.000	V			68.692	1973513	0.076	0.000	2.921	1.014	0	0	0.000	0.000
147	61.748	61.667	61.800	1067	181	5.899	0.000	V			69.038	1273726	0.118	0.000	1.549	1.005	0	0	0.000	0.000
148	62.220	62.117	62.283	1313	170	7.727	0.000	V			69.573	1057658	0.142	0.000	2.046	1.008	0	0	0.000	0.000
149	63.088	63.008	63.142	1144	178	6.429	0.000	V			70.558	1558586	0.096	0.000	3.908	1.014	0	0	0.000	0.000
150	63.227	63.142	63.283	1096	164	6.678	0.000	V			70.715	208828	0.718	0.000	0.368	1.002	0	0	0.000	0.000
151	63.507	63.442	63.600	1155	157	7.353	0.000	V			71.034	1048222	0.143	0.000	0.700	1.004	0	0	0.000	0.000
152	65.384	65.308	65.475	1036	150	6.899	0.000	V			73.162	1498030	0.100	0.000	8.128	1.030	0	0	0.000	0.000
153	66.429	66.367	66.500	1023	163	6.277	0.000	V			74.348	1633550	0.092	0.000	4.960	1.016	0	0	0.000	0.000
[Peak Table(Detector B)]
# of Peaks	14
Peak#	R.Time	I.Time	F.Time	Area	Height	A/H	Conc.	Mark	ID#	Name	k'	Plate #	Plate Ht.	Tailing	Resolution	Sep.Factor	Area Ratio	Height Ratio	Conc. %	Norm Conc.
1	9.434	8.767	10.200	4279	170	25.217	0.117	M			0.000	4090	36.676	2.380	0.000	0.000	0	0	0.000	0.000
2	18.901	17.058	21.683	71455	1277	55.949	1.953	M			1.003	4882	30.728	1.953	11.323	0.000	0	0	0.000	0.000
3	22.934	21.683	24.625	133271	2540	52.476	3.643	V M			1.431	5460	27.472	1.582	3.472	1.426	0	0	0.000	0.000
4	26.040	24.625	27.542	278975	5146	54.214	7.626	V M			1.760	6179	24.276	0.000	2.420	1.230	0	0	0.000	0.000
5	28.657	27.542	29.983	430631	7843	54.907	11.772	V M			2.038	7416	20.226	0.000	1.971	1.158	0	0	0.000	0.000
6	30.892	29.983	32.067	533779	9598	55.611	14.592	V M			2.275	8112	18.491	0.000	1.653	1.116	0	0	0.000	0.000
7	32.846	32.067	33.917	554983	9808	56.585	15.172	V M			2.482	8218	18.253	0.000	1.385	1.091	0	0	0.000	0.000
8	34.614	33.917	35.492	474504	8282	57.296	12.972	V M			2.669	8220	18.248	0.000	1.188	1.076	0	0	0.000	0.000
9	36.101	35.492	36.900	362788	6253	58.014	9.918	V M			2.827	6619	22.661	0.000	0.900	1.059	0	0	0.000	0.000
10	37.418	36.900	38.117	253204	4463	56.737	6.922	V M			2.966	3118	48.111	0.000	0.592	1.049	0	0	0.000	0.000
11	38.612	38.117	39.250	184804	3204	57.676	5.052	V M			3.093	363	413.604	0.000	0.221	1.043	0	0	0.000	0.000
12	39.531	39.250	40.242	123183	2292	53.741	3.367	V M			3.190	775	193.471	0.000	0.133	1.032	0	0	0.000	0.000
13	40.254	40.242	41.175	81557	1700	47.987	2.230	V M			3.267	0	0.000	0.000	0.000	1.024	0	0	0.000	0.000
14	41.189	41.175	51.842	170588	1189	143.500	4.663	V M			3.366	1036	144.726	0.000	0.000	1.030	0	0	0.000	0.000
[Peak Table(AD2)]
# of Peaks	0
[Compound Results(Detector A)]
# of IDs	0
[Compound Results(Detector B)]
# of IDs	0
[Compound Results(AD2)]
# of IDs	0
[LC Chromatogram(Detector A-Ch1)]
Interval(msec)	500
# of Points	8401
Start Time(min)	0.000
End Time(min)	70.000
Intensity Units	mV
Intensity Multiplier	0.001
Wavelength(nm)	280
R.Time (min)	Intensity
0.00000	-16
0.00833	-16
0.01667	3
0.02500	-2
0.03333	-2
0.04167	-21
0.05000	-40
0.05833	-51
0.06667	-44
0.07500	-49
0.08333	-21
0.09167	21
0.10000	48
0.10833	27
0.11667	6
0.12500	-0
0.13333	-31
0.14167	-47
0.15000	-45
0.15833	-42
0.16667	-19
0.17500	12
0.18333	20
0.19167	12
0.20000	23
0.20833	17
0.21667	-27
0.22500	-57
0.23333	-90
0.24167	-71
0.25000	-46
0.25833	-47
0.26667	-4
0.27500	52
0.28333	63
0.29167	77
0.30000	69
0.30833	52
0.31667	18
0.32500	5
0.33333	-11
0.34167	-23
0.35000	-6
0.35833	13
0.36667	14
0.37500	3
0.38333	-6
0.39167	-4
0.40000	7
0.40833	8
0.41667	4
0.42500	8
0.43333	6
0.44167	-0
0.45000	11
0.45833	4
0.46667	-14
0.47500	-24
0.48333	-22
0.49167	-27
0.50000	-3
0.50833	31
0.51667	30
0.52500	21
0.53333	40
0.54167	55
0.55000	63
0.55833	84
0.56667	90
0.57500	56
0.58333	29
0.59167	3
0.60000	-30
0.60833	-32
0.61667	-39
0.62500	-20
0.63333	6
0.64167	-4
0.65000	5
0.65833	42
0.66667	58
0.67500	68
0.68333	55
0.69167	29
0.70000	10
0.70833	6
0.71667	21
0.72500	15
0.73333	14
0.74167	7
0.75000	12
0.75833	10
0.76667	-1
0.77500	-16
0.78333	-50
0.79167	-72
0.80000	-50
0.80833	-31
0.81667	-14
0.82500	11
0.83333	17
0.84167	1
0.85000	-15
0.85833	2
0.86667	11
0.87500	34
0.88333	42
0.89167	24
0.90000	20
0.90833	34
0.91667	37
0.92500	37
0.93333	37
0.94167	34
0.95000	49
0.95833	68
0.96667	47
0.97500	-4
0.98333	-22
0.99167	-21
1.00000	16
1.00833	36
1.01667	29
1.02500	-8
1.03333	-27
1.04167	11
1.05000	6
1.05833	11
1.06667	18
1.07500	31
1.08333	35
1.09167	40
1.10000	36
1.10833	28
1.11667	-11
1.12500	-46
1.13333	-45
1.14167	-23
1.15000	21
1.15833	57
1.16667	60
1.17500	26
1.18333	3
1.19167	-15
1.20000	-16
1.20833	3
1.21667	37
1.22500	54
1.23333	55
1.24167	45
1.25000	23
1.25833	7
1.26667	15
1.27500	5
1.28333	9
1.29167	42
1.30000	38
1.30833	24
1.31667	14
1.32500	30
1.33333	38
1.34167	54
1.35000	86
1.35833	84
1.36667	56
1.37500	46
1.38333	24
1.39167	14
1.40000	23
1.40833	13
1.41667	14
1.42500	49
1.43333	54
1.44167	61
1.45000	69
1.45833	93
1.46667	110
1.47500	107
1.48333	86
1.49167	78
1.50000	59
1.50833	47
1.51667	54
1.52500	47
1.53333	40
1.54167	27
1.55000	-1
1.55833	9
1.56667	26
1.57500	25
1.58333	23
1.59167	-1
1.60000	0
1.60833	22
1.61667	65
1.62500	66
1.63333	33
1.64167	10
1.65000	9
1.65833	-21
1.66667	-34
1.67500	-21
1.68333	-17
1.69167	-18
1.70000	-20
1.70833	-29
1.71667	-43
1.72500	-30
1.73333	4
1.74167	39
1.75000	53
1.75833	41
1.76667	36
1.77500	26
1.78333	14
1.79167	6
1.80000	4
1.80833	4
1.81667	12
1.82500	3
1.83333	2
1.84167	4
1.85000	2
1.85833	0
1.86667	-2
1.87500	-10
1.88333	11
1.89167	37
1.90000	49
1.90833	28
1.91667	26
1.92500	33
1.93333	14
1.94167	2
1.95000	19
1.95833	26
1.96667	46
1.97500	44
1.98333	25
1.99167	29
2.00000	37
2.00833	38
2.01667	59
2.02500	62
2.03333	53
2.04167	57
2.05000	65
2.05833	46
2.06667	26
2.07500	28
2.08333	16
2.09167	13
2.10000	4
2.10833	11
2.11667	34
2.12500	41
2.13333	42
2.14167	33
2.15000	33
2.15833	39
2.16667	59
2.17500	54
2.18333	22
2.19167	11
2.20000	33
2.20833	31
2.21667	18
2.22500	11
2.23333	6
2.24167	14
2.25000	8
2.25833	-7
2.26667	-24
2.27500	-13
2.28333	3
2.29167	6
2.30000	-0
2.30833	8
2.31667	10
2.32500	-17
2.33333	-12
2.34167	-2
2.35000	17
2.35833	11
2.36667	1
2.37500	5
2.38333	23
2.39167	25
2.40000	49
2.40833	77
2.41667	70
2.42500	50
2.43333	33
2.44167	28
2.45000	27
2.45833	20
2.46667	22
2.47500	12
2.48333	-4
2.49167	-1
2.50000	23
2.50833	58
2.51667	50
2.52500	24
2.53333	1
2.54167	-8
2.55000	0
2.55833	13
2.56667	27
2.57500	32
2.58333	34
2.59167	43
2.60000	55
2.60833	77
2.61667	76
2.62500	58
2.63333	26
2.64167	11
2.65000	8
2.65833	29
2.66667	37
2.67500	45
2.68333	41
2.69167	26
2.70000	15
2.70833	-15
2.71667	-24
2.72500	-17
2.73333	-19
2.74167	-6
2.75000	16
2.75833	20
2.76667	27
2.77500	35
2.78333	22
2.79167	-26
2.80000	-29
2.80833	40
2.81667	73
2.82500	72
2.83333	76
2.84167	64
2.85000	59
2.85833	39
2.86667	21
2.87500	13
2.88333	13
2.89167	7
2.90000	7
2.90833	31
2.91667	43
2.92500	49
2.93333	66
2.94167	59
2.95000	41
2.95833	46
2.96667	70
2.97500	66
2.98333	64
2.99167	96
3.00000	84
3.00833	66
3.01667	59
3.02500	60
3.03333	43
3.04167	40
3.05000	44
3.05833	28
3.06667	12
3.07500	31
3.08333	43
3.09167	63
3.10000	88
3.10833	75
3.11667	68
3.12500	74
3.13333	85
3.14167	97
3.15000	94
3.15833	82
3.16667	94
3.17500	88
3.18333	84
3.19167	78
3.20000	56
3.20833	64
3.21667	74
3.22500	60
3.23333	25
3.24167	-6
3.25000	-26
3.25833	-19
3.26667	14
3.27500	49
3.28333	66
3.29167	56
3.30000	37
3.30833	16
3.31667	32
3.32500	44
3.33333	67
3.34167	61
3.35000	25
3.35833	36
3.36667	53
3.37500	49
3.38333	70
3.39167	95
3.40000	90
3.40833	95
3.41667	77
3.42500	32
3.43333	8
3.44167	-15
3.45000	-14
3.45833	-13
3.46667	-5
3.47500	-1
3.48333	26
3.49167	43
3.50000	50
3.50833	55
3.51667	71
3.52500	88
3.53333	87
3.54167	75
3.55000	57
3.55833	65
3.56667	83
3.57500	90
3.58333	104
3.59167	95
3.60000	44
3.60833	29
3.61667	54
3.62500	82
3.63333	110
3.64167	124
3.65000	116
3.65833	63
3.66667	43
3.67500	47
3.68333	38
3.69167	23
3.70000	32
3.70833	40
3.71667	44
3.72500	29
3.73333	13
3.74167	22
3.75000	25
3.75833	25
3.76667	29
3.77500	41
3.78333	51
3.79167	61
3.80000	53
3.80833	58
3.81667	28
3.82500	36
3.83333	63
3.84167	66
3.85000	65
3.85833	51
3.86667	45
3.87500	23
3.88333	7
3.89167	10
3.90000	13
3.90833	23
3.91667	54
3.92500	81
3.93333	73
3.94167	70
3.95000	46
3.95833	2
3.96667	-7
3.97500	-1
3.98333	4
3.99167	24
4.00000	24
4.00833	15
4.01667	11
4.02500	16
4.03333	25
4.04167	26
4.05000	32
4.05833	48
4.06667	56
4.07500	57
4.08333	42
4.09167	36
4.10000	29
4.10833	23
4.11667	20
4.12500	14
4.13333	-11
4.14167	-18
4.15000	-24
4.15833	-3
4.16667	17
4.17500	25
4.18333	42
4.19167	53
4.20000	42
4.20833	35
4.21667	14
4.22500	20
4.23333	37
4.24167	60
4.25000	92
4.25833	124
4.26667	124
4.27500	111
4.28333	93
4.29167	101
4.30000	92
4.30833	94
4.31667	72
4.32500	53
4.33333	58
4.34167	68
4.35000	86
4.35833	94
4.36667	70
4.37500	32
4.38333	10
4.39167	6
4.40000	3
4.40833	7
4.41667	7
4.42500	18
4.43333	41
4.44167	48
4.45000	52
4.45833	40
4.46667	9
4.47500	9
4.48333	-5
4.49167	-21
4.50000	3
4.50833	44
4.51667	88
4.52500	103
4.53333	94
4.54167	87
4.55000	74
4.55833	52
4.56667	43
4.57500	36
4.58333	15
4.59167	3
4.60000	20
4.60833	14
4.61667	45
4.62500	55
4.63333	48
4.64167	69
4.65000	98
4.65833	96
4.66667	75
4.67500	79
4.68333	71
4.69167	59
4.70000	27
4.70833	24
4.71667	62
4.72500	84
4.73333	99
4.74167	112
4.75000	112
4.75833	96
4.76667	93
4.77500	117
4.78333	116
4.79167	112
4.80000	101
4.80833	97
4.81667	94
4.82500	99
4.83333	63
4.84167	52
4.85000	54
4.85833	63
4.86667	46
4.87500	41
4.88333	54
4.89167	78
4.90000	58
4.90833	34
4.91667	35
4.92500	48
4.93333	62
4.94167	112
4.95000	122
4.95833	103
4.96667	80
4.97500	77
4.98333	57
4.99167	18
5.00000	8
5.00833	1
5.01667	8
5.02500	29
5.03333	32
5.04167	30
5.05000	22
5.05833	21
5.06667	23
5.07500	30
5.08333	47
5.09167	56
5.10000	48
5.10833	56
5.11667	71
5.12500	84
5.13333	86
5.14167	111
5.15000	142
5.15833	131
5.16667	98
5.17500	56
5.18333	42
5.19167	46
5.20000	46
5.20833	80
5.21667	115
5.22500	136
5.23333	130
5.24167	112
5.25000	100
5.25833	90
5.26667	80
5.27500	50
5.28333	40
5.29167	45
5.30000	50
5.30833	26
5.31667	-13
5.32500	-7
5.33333	10
5.34167	28
5.35000	17
5.35833	8
5.36667	23
5.37500	29
5.38333	51
5.39167	70
5.40000	82
5.40833	109
5.41667	116
5.42500	109
5.43333	99
5.44167	90
5.45000	74
5.45833	51
5.46667	13
5.47500	-6
5.48333	-23
5.49167	-4
5.50000	44
5.50833	52
5.51667	63
5.52500	66
5.53333	65
5.54167	58
5.55000	67
5.55833	70
5.56667	79
5.57500	62
5.58333	69
5.59167	71
5.60000	59
5.60833	54
5.61667	77
5.62500	105
5.63333	124
5.64167	137
5.65000	142
5.65833	110
5.66667	84
5.67500	61
5.68333	53
5.69167	56
5.70000	53
5.70833	58
5.71667	67
5.72500	57
5.73333	45
5.74167	26
5.75000	14
5.75833	13
5.76667	17
5.77500	16
5.78333	21
5.79167	27
5.80000	46
5.80833	44
5.81667	53
5.82500	49
5.83333	54
5.84167	70
5.85000	72
5.85833	58
5.86667	28
5.87500	11
5.88333	22
5.89167	28
5.90000	35
5.90833	22
5.91667	-11
5.92500	-20
5.93333	-10
5.94167	9
5.95000	9
5.95833	5
5.96667	21
5.97500	40
5.98333	57
5.99167	80
6.00000	113
6.00833	104
6.01667	82
6.02500	83
6.03333	62
6.04167	27
6.05000	17
6.05833	11
6.06667	12
6.07500	22
6.08333	6
6.09167	15
6.10000	26
6.10833	27
6.11667	34
6.12500	31
6.13333	22
6.14167	24
6.15000	13
6.15833	29
6.16667	42
6.17500	34
6.18333	17
6.19167	36
6.20000	63
6.20833	61
6.21667	73
6.22500	79
6.23333	70
6.24167	74
6.25000	88
6.25833	91
6.26667	73
6.27500	52
6.28333	48
6.29167	64
6.30000	68
6.30833	77
6.31667	79
6.32500	84
6.33333	88
6.34167	78
6.35000	61
6.35833	77
6.36667	89
6.37500	64
6.38333	15
6.39167	-19
6.40000	-5
6.40833	19
6.41667	38
6.42500	48
6.43333	64
6.44167	61
6.45000	75
6.45833	59
6.46667	57
6.47500	66
6.48333	59
6.49167	52
6.50000	65
6.50833	85
6.51667	94
6.52500	86
6.53333	63
6.54167	43
6.55000	40
6.55833	40
6.56667	42
6.57500	63
6.58333	98
6.59167	106
6.60000	93
6.60833	92
6.61667	88
6.62500	63
6.63333	55
6.64167	33
6.65000	19
6.65833	14
6.66667	18
6.67500	43
6.68333	71
6.69167	81
6.70000	90
6.70833	96
6.71667	92
6.72500	83
6.73333	69
6.74167	93
6.75000	86
6.75833	67
6.76667	56
6.77500	30
6.78333	14
6.79167	9
6.80000	-0
6.80833	4
6.81667	2
6.82500	17
6.83333	43
6.84167	63
6.85000	84
6.85833	58
6.86667	22
6.87500	27
6.88333	37
6.89167	37
6.90000	36
6.90833	57
6.91667	89
6.92500	102
6.93333	98
6.94167	99
6.95000	82
6.95833	56
6.96667	45
6.97500	32
6.98333	20
6.99167	23
7.00000	28
7.00833	50
7.01667	74
7.02500	89
7.03333	103
7.04167	98
7.05000	67
7.05833	33
7.06667	9
7.07500	-10
7.08333	-7
7.09167	18
7.10000	68
7.10833	77
7.11667	86
7.12500	87
7.13333	86
7.14167	92
7.15000	97
7.15833	95
7.16667	82
7.17500	73
7.18333	35
7.19167	6
7.20000	10
7.20833	26
7.21667	27
7.22500	17
7.23333	28
7.24167	65
7.25000	88
7.25833	84
7.26667	79
7.27500	97
7.28333	122
7.29167	124
7.30000	119
7.30833	103
7.31667	76
7.32500	48
7.33333	44
7.34167	51
7.35000	67
7.35833	63
7.36667	58
7.37500	65
7.38333	93
7.39167	107
7.40000	125
7.40833	104
7.41667	73
7.42500	81
7.43333	81
7.44167	55
7.45000	44
7.45833	55
7.46667	61
7.47500	75
7.48333	84
7.49167	74
7.50000	62
7.50833	69
7.51667	65
7.52500	69
7.53333	85
7.54167	102
7.55000	103
7.55833	100
7.56667	87
7.57500	82
7.58333	75
7.59167	63
7.60000	55
7.60833	34
7.61667	27
7.62500	13
7.63333	10
7.64167	19
7.65000	34
7.65833	45
7.66667	47
7.67500	41
7.68333	35
7.69167	45
7.70000	53
7.70833	44
7.71667	35
7.72500	47
7.73333	53
7.74167	57
7.75000	64
7.75833	96
7.76667	133
7.77500	127
7.78333	103
7.79167	79
7.80000	60
7.80833	79
7.81667	95
7.82500	85
7.83333	78
7.84167	70
7.85000	55
7.85833	45
7.86667	60
7.87500	82
7.88333	102
7.89167	88
7.90000	49
7.90833	24
7.91667	19
7.92500	24
7.93333	51
7.94167	76
7.95000	110
7.95833	140
7.96667	125
7.97500	120
7.98333	110
7.99167	93
8.00000	49
8.00833	16
8.01667	-0
8.02500	-13
8.03333	2
8.04167	25
8.05000	48
8.05833	80
8.06667	92
8.07500	97
8.08333	87
8.09167	73
8.10000	73
8.10833	81
8.11667	73
8.12500	79
8.13333	97
8.14167	117
8.15000	103
8.15833	60
8.16667	22
8.17500	21
8.18333	14
8.19167	11
8.20000	13
8.20833	-9
8.21667	-5
8.22500	7
8.23333	15
8.24167	9
8.25000	11
8.25833	3
8.26667	14
8.27500	7
8.28333	-7
8.29167	-13
8.30000	-5
8.30833	-8
8.31667	10
8.32500	31
8.33333	31
8.34167	16
8.35000	48
8.35833	81
8.36667	104
8.37500	105
8.38333	99
8.39167	74
8.40000	72
8.40833	80
8.41667	47
8.42500	43
8.43333	54
8.44167	64
8.45000	83
8.45833	85
8.46667	73
8.47500	41
8.48333	-8
8.49167	-12
8.50000	6
8.50833	37
8.51667	50
8.52500	63
8.53333	88
8.54167	125
8.55000	135
8.55833	158
8.56667	151
8.57500	129
8.58333	107
8.59167	78
8.60000	93
8.60833	105
8.61667	127
8.62500	142
8.63333	134
8.64167	132
8.65000	143
8.65833	135
8.66667	112
8.67500	86
8.68333	93
8.69167	118
8.70000	124
8.70833	108
8.71667	79
8.72500	78
8.73333	97
8.74167	105
8.75000	96
8.75833	72
8.76667	54
8.77500	69
8.78333	87
8.79167	81
8.80000	93
8.80833	113
8.81667	112
8.82500	104
8.83333	100
8.84167	82
8.85000	67
8.85833	25
8.86667	-10
8.87500	12
8.88333	53
8.89167	72
8.90000	52
8.90833	26
8.91667	12
8.92500	19
8.93333	30
8.94167	54
8.95000	68
8.95833	68
8.96667	79
8.97500	81
8.98333	92
8.99167	82
9.00000	83
9.00833	90
9.01667	100
9.02500	86
9.03333	49
9.04167	40
9.05000	48
9.05833	46
9.06667	59
9.07500	67
9.08333	51
9.09167	38
9.10000	15
9.10833	-1
9.11667	-9
9.12500	20
9.13333	41
9.14167	34
9.15000	6
9.15833	1
9.16667	-3
9.17500	-30
9.18333	-28
9.19167	10
9.20000	43
9.20833	52
9.21667	65
9.22500	75
9.23333	85
9.24167	89
9.25000	80
9.25833	75
9.26667	67
9.27500	66
9.28333	65
9.29167	74
9.30000	85
9.30833	88
9.31667	70
9.32500	54
9.33333	58
9.34167	48
9.35000	50
9.35833	67
9.36667	47
9.37500	58
9.38333	70
9.39167	84
9.40000	109
9.40833	124
9.41667	108
9.42500	81
9.43333	104
9.44167	139
9.45000	138
9.45833	96
9.46667	37
9.47500	16
9.48333	7
9.49167	-30
9.50000	-23
9.50833	-10
9.51667	2
9.52500	1
9.53333	-10
9.54167	-10
9.55000	3
9.55833	7
9.56667	10
9.57500	28
9.58333	63
9.59167	66
9.60000	50
9.60833	54
9.61667	75
9.62500	71
9.63333	63
9.64167	43
9.65000	8
9.65833	-0
9.66667	-5
9.67500	25
9.68333	62
9.69167	78
9.70000	89
9.70833	78
9.71667	89
9.72500	136
9.73333	165
9.74167	160
9.75000	154
9.75833	152
9.76667	142
9.77500	111
9.78333	84
9.79167	94
9.80000	108
9.80833	93
9.81667	77
9.82500	59
9.83333	66
9.84167	98
9.85000	116
9.85833	128
9.86667	114
9.87500	113
9.88333	127
9.89167	156
9.90000	129
9.90833	100
9.91667	81
9.92500	80
9.93333	89
9.94167	98
9.95000	94
9.95833	70
9.96667	58
9.97500	61
9.98333	71
9.99167	88
10.00000	82
10.00833	71
10.01667	78
10.02500	72
10.03333	69
10.04167	71
10.05000	84
10.05833	85
10.06667	91
10.07500	100
10.08333	83
10.09167	78
10.10000	80
10.10833	77
10.11667	76
10.12500	55
10.13333	22
10.14167	15
10.15000	23
10.15833	39
10.16667	46
10.17500	36
10.18333	46
10.19167	53
10.20000	45
10.20833	59
10.21667	74
10.22500	65
10.23333	43
10.24167	33
10.25000	38
10.25833	32
10.26667	31
10.27500	38
10.28333	51
10.29167	41
10.30000	16
10.30833	11
10.31667	28
10.32500	38
10.33333	43
10.34167	39
10.35000	45
10.35833	59
10.36667	69
10.37500	61
10.38333	51
10.39167	50
10.40000	55
10.40833	67
10.41667	69
10.42500	53
10.43333	68
10.44167	84
10.45000	77
10.45833	81
10.46667	73
10.47500	61
10.48333	57
10.49167	48
10.50000	20
10.50833	12
10.51667	11
10.52500	44
10.53333	66
10.54167	85
10.55000	84
10.55833	82
10.56667	56
10.57500	42
10.58333	23
10.59167	30
10.60000	56
10.60833	72
10.61667	66
10.62500	44
10.63333	46
10.64167	63
10.65000	88
10.65833	90
10.66667	69
10.67500	38
10.68333	42
10.69167	60
10.70000	53
10.70833	71
10.71667	80
10.72500	75
10.73333	97
10.74167	102
10.75000	91
10.75833	71
10.76667	40
10.77500	23
10.78333	37
10.79167	33
10.80000	30
10.80833	44
10.81667	55
10.82500	64
10.83333	68
10.84167	50
10.85000	57
10.85833	92
10.86667	112
10.87500	86
10.88333	57
10.89167	62
10.90000	57
10.90833	66
10.91667	55
10.92500	31
10.93333	39
10.94167	55
10.95000	64
10.95833	82
10.96667	92
10.97500	86
10.98333	89
10.99167	109
11.00000	118
11.00833	102
11.01667	88
11.02500	67
11.03333	67
11.04167	60
11.05000	71
11.05833	113
11.06667	137
11.07500	140
11.08333	136
11.09167	122
11.10000	89
11.10833	43
11.11667	8
11.12500	-3
11.13333	2
11.14167	5
11.15000	24
11.15833	50
11.16667	57
11.17500	56
11.18333	35
11.19167	30
11.20000	32
11.20833	22
11.21667	41
11.22500	60
11.23333	45
11.24167	51
11.25000	81
11.25833	90
11.26667	72
11.27500	61
11.28333	39
11.29167	36
11.30000	25
11.30833	9
11.31667	-17
11.32500	-14
11.33333	-5
11.34167	8
11.35000	25
11.35833	29
11.36667	54
11.37500	63
11.38333	66
11.39167	49
11.40000	25
11.40833	-13
11.41667	-45
11.42500	-48
11.43333	-42
11.44167	-23
11.45000	-25
11.45833	-37
11.46667	-26
11.47500	-6
11.48333	24
11.49167	35
11.50000	48
11.50833	62
11.51667	93
11.52500	96
11.53333	81
11.54167	74
11.55000	47
11.55833	15
11.56667	6
11.57500	-4
11.58333	-16
11.59167	-10
11.60000	-7
11.60833	-2
11.61667	-33
11.62500	-47
11.63333	-16
11.64167	7
11.65000	38
11.65833	67
11.66667	75
11.67500	49
11.68333	14
11.69167	-11
11.70000	5
11.70833	41
11.71667	94
11.72500	131
11.73333	143
11.74167	141
11.75000	121
11.75833	94
11.76667	82
11.77500	60
11.78333	34
11.79167	43
11.80000	50
11.80833	44
11.81667	31
11.82500	44
11.83333	48
11.84167	47
11.85000	59
11.85833	63
11.86667	44
11.87500	43
11.88333	36
11.89167	47
11.90000	62
11.90833	87
11.91667	89
11.92500	96
11.93333	112
11.94167	92
11.95000	97
11.95833	98
11.96667	80
11.97500	56
11.98333	69
11.99167	83
12.00000	78
12.00833	80
12.01667	86
12.02500	80
12.03333	87
12.04167	73
12.05000	80
12.05833	88
12.06667	109
12.07500	112
12.08333	99
12.09167	95
12.10000	91
12.10833	115
12.11667	119
12.12500	121
12.13333	132
12.14167	144
12.15000	126
12.15833	106
12.16667	90
12.17500	86
12.18333	119
12.19167	133
12.20000	125
12.20833	131
12.21667	138
12.22500	119
12.23333	110
12.24167	91
12.25000	67
12.25833	62
12.26667	62
12.27500	90
12.28333	112
12.29167	105
12.30000	78
12.30833	88
12.31667	87
12.32500	65
12.33333	56
12.34167	66
12.35000	67
12.35833	68
12.36667	62
12.37500	55
12.38333	57
12.39167	55
12.40000	42
12.40833	36
12.41667	40
12.42500	37
12.43333	32
12.44167	27
12.45000	28
12.45833	42
12.46667	36
12.47500	23
12.48333	22
12.49167	41
12.50000	54
12.50833	42
12.51667	31
12.52500	16
12.53333	21
12.54167	9
12.55000	1
12.55833	10
12.56667	15
12.57500	-2
12.58333	-2
12.59167	-9
12.60000	10
12.60833	26
12.61667	35
12.62500	49
12.63333	66
12.64167	51
12.65000	38
12.65833	34
12.66667	35
12.67500	35
12.68333	48
12.69167	70
12.70000	52
12.70833	44
12.71667	50
12.72500	31
12.73333	14
12.74167	23
12.75000	18
12.75833	11
12.76667	-13
12.77500	-8
12.78333	-18
12.79167	-17
12.80000	-5
12.80833	8
12.81667	26
12.82500	46
12.83333	56
12.84167	42
12.85000	28
12.85833	26
12.86667	-4
12.87500	-13
12.88333	-38
12.89167	-42
12.90000	-20
12.90833	23
12.91667	49
12.92500	49
12.93333	34
12.94167	27
12.95000	26
12.95833	19
12.96667	7
12.97500	21
12.98333	50
12.99167	91
13.00000	103
13.00833	96
13.01667	93
13.02500	109
13.03333	99
13.04167	94
13.05000	103
13.05833	116
13.06667	87
13.07500	80
13.08333	58
13.09167	43
13.10000	36
13.10833	41
13.11667	40
13.12500	34
13.13333	60
13.14167	84
13.15000	80
13.15833	58
13.16667	66
13.17500	65
13.18333	49
13.19167	25
13.20000	34
13.20833	38
13.21667	30
13.22500	31
13.23333	22
13.24167	2
13.25000	-2
13.25833	2
13.26667	-14
13.27500	-18
13.28333	8
13.29167	39
13.30000	76
13.30833	86
13.31667	74
13.32500	59
13.33333	41
13.34167	17
13.35000	37
13.35833	28
13.36667	-9
13.37500	-11
13.38333	19
13.39167	10
13.40000	-9
13.40833	-17
13.41667	-15
13.42500	-23
13.43333	-25
13.44167	-1
13.45000	19
13.45833	35
13.46667	48
13.47500	40
13.48333	28
13.49167	24
13.50000	56
13.50833	69
13.51667	53
13.52500	40
13.53333	40
13.54167	50
13.55000	71
13.55833	72
13.56667	78
13.57500	80
13.58333	63
13.59167	50
13.60000	62
13.60833	86
13.61667	92
13.62500	99
13.63333	104
13.64167	100
13.65000	92
13.65833	76
13.66667	57
13.67500	45
13.68333	30
13.69167	58
13.70000	73
13.70833	77
13.71667	75
13.72500	73
13.73333	79
13.74167	83
13.75000	68
13.75833	57
13.76667	56
13.77500	69
13.78333	80
13.79167	77
13.80000	83
13.80833	95
13.81667	86
13.82500	71
13.83333	40
13.84167	22
13.85000	-2
13.85833	-24
13.86667	-32
13.87500	-5
13.88333	-4
13.89167	-13
13.90000	10
13.90833	26
13.91667	23
13.92500	23
13.93333	15
13.94167	-18
13.95000	-27
13.95833	5
13.96667	28
13.97500	44
13.98333	47
13.99167	51
14.00000	44
14.00833	33
14.01667	59
14.02500	64
14.03333	83
14.04167	94
14.05000	110
14.05833	114
14.06667	106
14.07500	119
14.08333	127
14.09167	103
14.10000	73
14.10833	66
14.11667	43
14.12500	37
14.13333	66
14.14167	86
14.15000	66
14.15833	56
14.16667	56
14.17500	43
14.18333	28
14.19167	29
14.20000	30
14.20833	23
14.21667	6
14.22500	10
14.23333	41
14.24167	73
14.25000	76
14.25833	60
14.26667	39
14.27500	20
14.28333	19
14.29167	12
14.30000	12
14.30833	-0
14.31667	-25
14.32500	-25
14.33333	-10
14.34167	24
14.35000	37
14.35833	62
14.36667	67
14.37500	50
14.38333	69
14.39167	97
14.40000	88
14.40833	72
14.41667	63
14.42500	76
14.43333	89
14.44167	79
14.45000	45
14.45833	22
14.46667	3
14.47500	2
14.48333	-10
[truncated: 23,482 more rows]

## Sheet: Fig4c_WT
Column1	Column2	Column3	Column4	Column5	Column6	Column7	Column8	Column9	Column10	Column11	Column12	Column13	Column14	Column15	Column16	Column17	Column18	Column19	Column20	Column21
[Header]
Application Name	LabSolutions
Version	5.42 SP3
Data File Name	C:\LabSolutions\Data\Soumya\200723DXD1+3matri003.lcd
Output Date	8/12/2025
Output Time	4:35:38 PM
[File Information]
Type	Data File
Generated	7/23/2020 7:35:03 PM
Generated by	System Administrator
Modified	7/23/2020 8:48:27 PM
Modified by	System Administrator
[Sample Information]
Operator Name	System Administrator
Acquired	7/23/2020 7:35:25 PM
Sample Type	0:Unknown
Level	0
Sample Name	200723DXD1+3matri
Sample ID	200723DXD1+3matri002
ISTD Amount1	1
ISTD Amount2	1
ISTD Amount3	1
ISTD Amount4	1
ISTD Amount5	1
ISTD Amount6	1
ISTD Amount7	1
ISTD Amount8	1
ISTD Amount9	1
ISTD Amount10	1
ISTD Amount11	1
ISTD Amount12	1
ISTD Amount13	1
ISTD Amount14	1
ISTD Amount15	1
ISTD Amount16	1
ISTD Amount17	1
ISTD Amount18	1
ISTD Amount19	1
ISTD Amount20	1
ISTD Amount21	1
ISTD Amount22	1
ISTD Amount23	1
ISTD Amount24	1
ISTD Amount25	1
ISTD Amount26	1
ISTD Amount27	1
ISTD Amount28	1
ISTD Amount29	1
ISTD Amount30	1
ISTD Amount31	1
ISTD Amount32	1
Sample Amount	1
Dilution Factor	1
Vial#	2
Injection Volume	10
[Original Files]
Data File	C:\LabSolutions\Data\Soumya\200723DXD1+3matri003.lcd
Method File	C:\LabSolutions\Data\Project1\SJ SAX grad 200mM_1M NaCl 380.lcm
Batch File	C:\LabSolutions\Data\200723DXD1+3matri.lcb
Report Format File	C:\LabSolutions\Data\Project1\test2.lsr
[File Description]
WT
[Configuration]
Instrument Name	HPLC
Instrument #	4
Line #	1
# of Detectors	3
Detector ID	Detector A	Detector B	AD2
Detector Name	Detector A	Detector B	AD2
# of Channels	1	1	1
[Peak Table(Detector A)]
# of Peaks	333
Peak#	R.Time	I.Time	F.Time	Area	Height	A/H	Conc.	Mark	ID#	Name	k'	Plate #	Plate Ht.	Tailing	Resolution	Sep.Factor	Area Ratio	Height Ratio	Conc. %	Norm Conc.
1	0.977	0.892	1.083	1237	186	6.648	0.000	V			0.000	300	499.249	0.000	0.000	0.000	0	0	0.000	0.000
2	1.247	1.167	1.367	1287	129	9.964	0.000	V			0.276	127	1181.154	0.000	0.807	0.000	0	0	0.000	0.000
3	1.627	1.492	1.683	1196	163	7.338	0.000	V			0.665	467	321.229	0.000	1.023	2.411	0	0	0.000	0.000
4	2.258	2.183	2.317	1097	209	5.239	0.000	V			1.310	2047	73.264	0.000	2.520	1.971	0	0	0.000	0.000
5	2.482	2.425	2.550	1199	199	6.028	0.000	V			1.540	1660	90.336	0.000	1.013	1.175	0	0	0.000	0.000
6	2.650	2.625	2.742	1174	190	6.179	0.000	V			1.712	377	398.009	0.000	0.425	1.112	0	0	0.000	0.000
7	2.972	2.900	3.050	1575	236	6.683	0.000	V			2.041	954	157.237	0.000	0.690	1.192	0	0	0.000	0.000
8	3.159	3.050	3.233	1425	153	9.332	0.000	V			2.233	257	584.442	0.000	0.320	1.094	0	0	0.000	0.000
9	3.376	3.292	3.475	1851	234	7.903	0.000	V			2.455	3143	47.719	0.000	0.421	1.099	0	0	0.000	0.000
10	4.194	4.108	4.267	1069	174	6.130	0.000	V			3.292	5816	25.792	0.000	3.550	1.341	0	0	0.000	0.000
11	5.917	5.875	6.017	1190	187	6.349	0.000	V			5.055	16197	9.261	0.000	8.488	1.536	0	0	0.000	0.000
12	7.959	7.850	8.042	1496	201	7.440	0.000	V			7.145	16304	9.200	0.000	9.384	1.413	0	0	0.000	0.000
13	8.760	8.675	8.842	1705	242	7.033	0.000	V			7.963	2766	54.233	0.000	1.748	1.115	0	0	0.000	0.000
14	9.356	9.300	9.408	1134	217	5.224	0.000	V			8.573	36517	4.108	0.000	1.383	1.077	0	0	0.000	0.000
15	9.478	9.408	9.525	1184	186	6.372	0.000	V			8.698	20360	7.367	0.000	0.528	1.015	0	0	0.000	0.000
16	9.591	9.525	9.633	1080	212	5.084	0.000	V			8.814	18047	8.312	0.000	0.412	1.013	0	0	0.000	0.000
17	9.790	9.708	9.825	1242	244	5.096	0.000	V			9.018	40938	3.664	0.000	0.831	1.023	0	0	0.000	0.000
18	9.992	9.933	10.067	1442	215	6.692	0.000	V			9.224	5041	29.753	0.000	0.532	1.023	0	0	0.000	0.000
19	10.111	10.067	10.250	1732	213	8.141	0.000	V			9.346	19505	7.690	0.000	0.280	1.013	0	0	0.000	0.000
20	10.520	10.450	10.567	1092	193	5.653	0.000	V			9.765	24958	6.010	0.000	1.472	1.045	0	0	0.000	0.000
21	10.766	10.667	10.817	1566	204	7.667	0.000	V			10.017	322	466.387	0.000	0.185	1.026	0	0	0.000	0.000
22	10.825	10.817	10.950	1098	195	5.634	0.000	V			10.077	1190	126.036	0.000	0.032	1.006	0	0	0.000	0.000
23	11.054	10.950	11.133	1683	221	7.618	0.000	V			10.311	32820	4.570	0.000	0.306	1.023	0	0	0.000	0.000
24	11.917	11.808	11.950	1312	221	5.927	0.000	V			11.194	27141	5.527	0.000	3.234	1.086	0	0	0.000	0.000
25	12.125	12.100	12.192	1146	269	4.268	0.000	V			11.407	78519	1.910	0.000	0.901	1.019	0	0	0.000	0.000
26	12.502	12.442	12.600	1646	242	6.800	0.000	V			11.793	61402	2.443	0.000	2.012	1.034	0	0	0.000	0.000
27	12.657	12.600	12.733	1455	250	5.821	0.000	V			11.952	92041	1.630	0.000	0.841	1.013	0	0	0.000	0.000
28	13.010	12.950	13.050	1053	196	5.371	0.000	V			12.313	70247	2.135	0.000	1.943	1.030	0	0	0.000	0.000
29	13.144	13.050	13.183	1552	227	6.842	0.000	V			12.450	20927	7.168	0.000	0.476	1.011	0	0	0.000	0.000
30	13.425	13.250	13.475	2530	244	10.389	0.000	V			12.737	16985	8.831	0.000	0.725	1.023	0	0	0.000	0.000
31	13.512	13.475	13.608	1544	244	6.330	0.000	V			12.827	30165	4.973	0.000	0.242	1.007	0	0	0.000	0.000
32	13.718	13.608	13.775	1824	230	7.928	0.000	V			13.037	38187	3.928	0.000	0.695	1.016	0	0	0.000	0.000
33	13.800	13.775	13.867	1102	215	5.122	0.000	V			13.121	11746	12.770	0.000	0.207	1.006	0	0	0.000	0.000
34	13.904	13.867	14.017	1902	260	7.305	0.000	V			13.227	9915	15.128	0.000	0.194	1.008	0	0	0.000	0.000
35	14.062	14.017	14.158	1383	201	6.891	0.000	V			13.390	14513	10.335	0.000	0.310	1.012	0	0	0.000	0.000
36	14.601	14.458	14.642	1823	185	9.838	0.000	V			13.941	12498	12.001	0.000	1.089	1.041	0	0	0.000	0.000
37	14.754	14.708	14.808	1059	182	5.815	0.000	V			14.098	43218	3.471	0.000	0.380	1.011	0	0	0.000	0.000
38	15.112	15.058	15.142	1028	230	4.463	0.000	V			14.463	68999	2.174	0.000	1.390	1.026	0	0	0.000	0.000
39	15.200	15.142	15.225	1072	260	4.126	0.000	V			14.554	83585	1.795	0.000	0.402	1.006	0	0	0.000	0.000
40	15.425	15.342	15.458	1641	267	6.155	0.000	V			14.784	30766	4.875	0.000	0.799	1.016	0	0	0.000	0.000
41	15.509	15.458	15.708	3578	300	11.907	0.000	V			14.870	70	2130.779	0.000	0.022	1.006	0	0	0.000	0.000
42	16.058	15.992	16.100	1199	213	5.632	0.000	V			15.432	32295	4.645	0.000	0.142	1.038	0	0	0.000	0.000
43	16.372	16.242	16.442	2353	268	8.771	0.000	V			15.753	69881	2.147	0.000	1.037	1.021	0	0	0.000	0.000
44	16.554	16.442	16.608	2228	284	7.839	0.000	V			15.940	66393	2.259	0.000	0.722	1.012	0	0	0.000	0.000
45	16.755	16.692	16.792	1222	240	5.084	0.000	V			16.145	100005	1.500	0.000	0.858	1.013	0	0	0.000	0.000
46	17.067	17.000	17.100	1211	246	4.923	0.000	V			16.464	37140	4.039	0.000	1.100	1.020	0	0	0.000	0.000
47	17.190	17.100	17.250	1854	242	7.668	0.000	V			16.591	55485	2.703	0.000	0.383	1.008	0	0	0.000	0.000
48	17.843	17.733	17.858	1090	198	5.501	0.000	V			17.258	11935	12.568	0.000	1.381	1.040	0	0	0.000	0.000
49	17.899	17.858	17.992	1421	219	6.488	0.000	V			17.316	61446	2.441	0.000	0.119	1.003	0	0	0.000	0.000
50	18.094	17.992	18.150	1701	241	7.047	0.000	V			17.515	91743	1.635	0.000	0.738	1.012	0	0	0.000	0.000
51	18.746	18.675	18.792	1289	208	6.206	0.000	V			18.182	39650	3.783	0.000	2.118	1.038	0	0	0.000	0.000
52	18.843	18.792	18.925	1694	262	6.459	0.000	V			18.282	128450	1.168	0.000	0.331	1.005	0	0	0.000	0.000
53	19.050	19.000	19.117	1042	176	5.936	0.000	V			18.493	53584	2.799	0.000	0.768	1.012	0	0	0.000	0.000
54	19.173	19.117	19.267	1727	244	7.066	0.000	V			18.619	75121	1.997	0.000	0.404	1.007	0	0	0.000	0.000
55	19.401	19.367	19.467	1087	219	4.972	0.000	V			18.852	156101	0.961	0.000	0.956	1.013	0	0	0.000	0.000
56	19.524	19.467	19.583	1251	227	5.509	0.000	V			18.979	99581	1.506	0.000	0.556	1.007	0	0	0.000	0.000
57	19.807	19.683	19.858	2115	243	8.721	0.000	V			19.268	33366	4.496	0.000	0.830	1.015	0	0	0.000	0.000
58	19.916	19.858	19.958	1027	194	5.299	0.000	V			19.379	113781	1.318	0.000	0.325	1.006	0	0	0.000	0.000
59	20.017	19.958	20.117	1802	217	8.317	0.000	V			19.483	82880	1.810	0.000	0.393	1.005	0	0	0.000	0.000
60	20.226	20.117	20.275	2015	221	9.097	0.000	V			19.697	79088	1.897	0.000	0.740	1.011	0	0	0.000	0.000
61	20.317	20.275	20.358	1096	261	4.194	0.000	V			19.790	149782	1.001	0.000	0.365	1.005	0	0	0.000	0.000
62	20.484	20.425	20.550	1682	267	6.296	0.000	V			19.960	13989	10.723	0.000	0.369	1.009	0	0	0.000	0.000
63	20.569	20.550	20.633	1066	240	4.450	0.000	V			20.048	167061	0.898	0.000	0.192	1.004	0	0	0.000	0.000
64	20.706	20.633	20.758	1517	244	6.207	0.000	V			20.188	67192	2.232	0.000	0.524	1.007	0	0	0.000	0.000
65	20.801	20.758	20.867	1477	270	5.465	0.000	V			20.286	134849	1.112	0.000	0.350	1.005	0	0	0.000	0.000
66	20.927	20.867	20.992	1804	307	5.886	0.000	V			20.414	15271	9.822	0.000	0.277	1.006	0	0	0.000	0.000
67	21.188	21.033	21.217	2628	293	8.974	0.000	V			20.681	54293	2.763	0.000	0.502	1.013	0	0	0.000	0.000
68	21.328	21.217	21.383	2511	309	8.116	0.000	V			20.825	107572	1.394	0.000	0.449	1.007	0	0	0.000	0.000
69	21.562	21.517	21.608	1291	263	4.903	0.000	V			21.064	138924	1.080	0.000	0.951	1.011	0	0	0.000	0.000
70	21.646	21.608	21.725	1756	305	5.757	0.000	V			21.150	70763	2.120	0.000	0.300	1.004	0	0	0.000	0.000
71	21.752	21.725	21.842	1677	293	5.724	0.000	V			21.259	99312	1.510	0.000	0.355	1.005	0	0	0.000	0.000
72	21.958	21.917	22.008	1101	244	4.515	0.000	V			21.469	216311	0.693	0.000	0.885	1.010	0	0	0.000	0.000
73	22.138	22.058	22.200	1858	287	6.468	0.000	V			21.653	37104	4.043	0.000	0.555	1.009	0	0	0.000	0.000
74	22.278	22.250	22.358	1347	233	5.781	0.000	V			21.797	57111	2.626	0.000	0.336	1.007	0	0	0.000	0.000
75	22.416	22.358	22.475	1509	256	5.898	0.000	V			21.938	99140	1.513	0.000	0.419	1.006	0	0	0.000	0.000
76	22.625	22.550	22.683	1844	262	7.024	0.000	V			22.152	60618	2.475	0.000	0.643	1.010	0	0	0.000	0.000
77	22.747	22.683	22.783	1554	298	5.214	0.000	V			22.277	140610	1.067	0.000	0.399	1.006	0	0	0.000	0.000
78	22.922	22.783	22.975	3200	332	9.637	0.000	V			22.455	83866	1.789	0.000	0.623	1.008	0	0	0.000	0.000
79	23.045	23.033	23.117	1123	235	4.775	0.000	V			22.582	43142	3.477	0.000	0.325	1.006	0	0	0.000	0.000
80	23.142	23.117	23.225	1357	244	5.563	0.000	V			22.681	125536	1.195	0.000	0.276	1.004	0	0	0.000	0.000
81	23.253	23.225	23.308	1120	260	4.306	0.000	V			22.794	226778	0.661	0.000	0.485	1.005	0	0	0.000	0.000
82	23.381	23.308	23.417	1509	287	5.262	0.000	V			22.926	187970	0.798	0.000	0.624	1.006	0	0	0.000	0.000
83	23.502	23.417	23.550	1593	237	6.725	0.000	V			23.049	63071	2.378	0.000	0.408	1.005	0	0	0.000	0.000
84	23.800	23.725	23.842	1403	250	5.622	0.000	V			23.354	159377	0.941	0.000	0.975	1.013	0	0	0.000	0.000
85	23.887	23.842	23.925	1112	254	4.376	0.000	V			23.443	96425	1.556	0.000	0.318	1.004	0	0	0.000	0.000
86	24.031	23.925	24.067	1900	256	7.422	0.000	V			23.590	27136	5.528	0.000	0.322	1.006	0	0	0.000	0.000
87	24.097	24.067	24.175	1414	255	5.548	0.000	V			23.658	52732	2.845	0.000	0.133	1.003	0	0	0.000	0.000
88	24.247	24.175	24.283	1672	296	5.642	0.000	V			23.811	77459	1.937	0.000	0.390	1.006	0	0	0.000	0.000
89	24.353	24.342	24.483	2073	271	7.641	0.000	V			23.919	24057	6.235	0.000	0.216	1.005	0	0	0.000	0.000
90	24.551	24.483	24.700	3204	325	9.856	0.000	V			24.123	77926	1.925	0.000	0.406	1.009	0	0	0.000	0.000
91	24.841	24.783	24.917	1935	292	6.635	0.000	V			24.419	119713	1.253	0.000	0.906	1.012	0	0	0.000	0.000
92	25.108	25.075	25.158	1149	267	4.298	0.000	V			24.692	122482	1.225	0.000	0.929	1.011	0	0	0.000	0.000
93	25.243	25.158	25.275	1749	332	5.268	0.000	V			24.830	213542	0.702	0.000	0.533	1.006	0	0	0.000	0.000
94	25.318	25.275	25.425	2483	306	8.106	0.000	V			24.907	72918	2.057	0.000	0.254	1.003	0	0	0.000	0.000
95	25.556	25.483	25.625	2117	305	6.938	0.000	V			25.151	87474	1.715	0.000	0.661	1.010	0	0	0.000	0.000
96	25.676	25.625	25.775	2413	326	7.394	0.000	V			25.274	108383	1.384	0.000	0.365	1.005	0	0	0.000	0.000
97	25.809	25.775	25.850	1154	302	3.819	0.000	V			25.410	217365	0.690	0.000	0.500	1.005	0	0	0.000	0.000
98	25.896	25.850	25.942	1382	294	4.703	0.000	V			25.499	136517	1.099	0.000	0.345	1.003	0	0	0.000	0.000
99	26.031	25.983	26.058	1051	250	4.196	0.000	V			25.637	46113	3.253	0.000	0.353	1.005	0	0	0.000	0.000
100	26.097	26.058	26.167	1463	265	5.511	0.000	V			25.704	180425	0.831	0.000	0.179	1.003	0	0	0.000	0.000
101	26.301	26.167	26.342	2515	341	7.382	0.000	V			25.913	81988	1.830	0.000	0.667	1.008	0	0	0.000	0.000
102	26.381	26.342	26.458	1657	256	6.483	0.000	V			25.995	78020	1.923	0.000	0.214	1.003	0	0	0.000	0.000
103	26.581	26.542	26.733	2106	238	8.845	0.000	V			26.200	89099	1.684	0.000	0.546	1.008	0	0	0.000	0.000
104	26.904	26.800	26.925	1311	226	5.790	0.000	V			26.531	216789	0.692	0.000	1.101	1.013	0	0	0.000	0.000
105	26.983	26.925	27.033	1105	177	6.246	0.000	V			26.611	43845	3.421	0.000	0.210	1.003	0	0	0.000	0.000
106	27.108	27.033	27.192	1883	226	8.343	0.000	V			26.739	88238	1.700	0.000	0.285	1.005	0	0	0.000	0.000
107	27.248	27.192	27.300	1340	244	5.488	0.000	V			26.882	128410	1.168	0.000	0.417	1.005	0	0	0.000	0.000
108	27.361	27.300	27.408	1272	204	6.248	0.000	V			26.998	53138	2.823	0.000	0.292	1.004	0	0	0.000	0.000
109	27.467	27.458	27.575	1226	203	6.025	0.000	V			27.106	51076	2.937	0.000	0.219	1.004	0	0	0.000	0.000
110	27.660	27.575	27.725	1728	226	7.647	0.000	V			27.304	72338	2.074	0.000	0.431	1.007	0	0	0.000	0.000
111	27.862	27.725	27.925	2474	258	9.573	0.000	V			27.511	69085	2.171	0.000	0.484	1.008	0	0	0.000	0.000
112	27.989	27.925	28.025	1043	242	4.309	0.000	V			27.640	412880	0.363	0.000	0.423	1.005	0	0	0.000	0.000
113	28.106	28.025	28.133	1372	268	5.115	0.000	V			27.761	168518	0.890	0.000	0.524	1.004	0	0	0.000	0.000
114	28.160	28.133	28.233	1286	269	4.780	0.000	V			27.816	217102	0.691	0.000	0.210	1.002	0	0	0.000	0.000
115	28.492	28.383	28.533	1917	263	7.280	0.000	V			28.156	75279	1.993	0.000	1.010	1.012	0	0	0.000	0.000
116	28.547	28.533	28.617	1010	250	4.041	0.000	V			28.212	341278	0.440	0.000	0.181	1.002	0	0	0.000	0.000
117	28.664	28.617	28.725	1308	221	5.910	0.000	V			28.331	207389	0.723	0.000	0.520	1.004	0	0	0.000	0.000
118	28.773	28.725	28.808	1115	275	4.059	0.000	V			28.443	4986	30.084	0.000	0.117	1.004	0	0	0.000	0.000
119	28.833	28.808	28.883	1132	270	4.191	0.000	V			28.505	0	0.000	0.000	0.000	1.002	0	0	0.000	0.000
120	28.934	28.883	29.050	2513	298	8.446	0.000	V			28.608	115544	1.298	0.000	0.000	1.004	0	0	0.000	0.000
121	29.109	29.050	29.150	1496	349	4.286	0.000	V			28.787	564906	0.266	0.000	0.706	1.006	0	0	0.000	0.000
122	29.207	29.200	29.283	1111	235	4.735	0.000	V			28.886	28521	5.259	0.000	0.231	1.003	0	0	0.000	0.000
123	29.448	29.358	29.483	1631	246	6.638	0.000	V			29.133	66896	2.242	0.000	0.420	1.009	0	0	0.000	0.000
124	29.610	29.533	29.633	1568	305	5.149	0.000	V			29.299	161234	0.930	0.000	0.433	1.006	0	0	0.000	0.000
125	29.668	29.633	29.742	1880	325	5.779	0.000	V			29.358	173094	0.867	0.000	0.198	1.002	0	0	0.000	0.000
126	29.854	29.800	29.883	1325	318	4.166	0.000	V			29.549	239615	0.626	0.000	0.704	1.006	0	0	0.000	0.000
127	29.960	29.883	29.992	1868	316	5.907	0.000	V			29.657	71475	2.099	0.000	0.306	1.004	0	0	0.000	0.000
128	30.021	29.992	30.075	1373	305	4.505	0.000	V			29.720	184281	0.814	0.000	0.169	1.002	0	0	0.000	0.000
129	30.134	30.075	30.233	2489	298	8.356	0.000	V			29.836	80920	1.854	0.000	0.322	1.004	0	0	0.000	0.000
130	30.283	30.233	30.317	1257	288	4.360	0.000	V			29.988	220403	0.681	0.000	0.436	1.005	0	0	0.000	0.000
131	30.396	30.317	30.458	2370	319	7.440	0.000	V			30.104	60885	2.464	0.000	0.303	1.004	0	0	0.000	0.000
132	30.558	30.508	30.642	1817	254	7.152	0.000	V			30.269	58585	2.560	0.000	0.324	1.005	0	0	0.000	0.000
133	30.692	30.642	30.725	1325	330	4.016	0.000	V			30.406	147079	1.020	0.000	0.325	1.005	0	0	0.000	0.000
134	30.777	30.725	30.842	1852	299	6.190	0.000	V			30.493	245915	0.610	0.000	0.298	1.003	0	0	0.000	0.000
135	31.003	30.908	31.033	1939	301	6.440	0.000	V			30.725	47727	3.143	0.000	0.555	1.008	0	0	0.000	0.000
136	31.121	31.033	31.200	2862	356	8.036	0.000	V			30.845	88554	1.694	0.000	0.239	1.004	0	0	0.000	0.000
137	31.338	31.200	31.375	2873	335	8.581	0.000	V			31.068	55995	2.679	0.000	0.459	1.007	0	0	0.000	0.000
138	31.397	31.375	31.442	1054	276	3.821	0.000	V			31.127	216911	0.692	0.000	0.146	1.002	0	0	0.000	0.000
139	31.489	31.442	31.533	1621	345	4.695	0.000	V			31.222	239292	0.627	0.000	0.349	1.003	0	0	0.000	0.000
140	31.622	31.533	31.667	2103	287	7.323	0.000	V			31.358	73204	2.049	0.000	0.368	1.004	0	0	0.000	0.000
141	31.729	31.667	31.758	1508	324	4.655	0.000	V			31.468	301949	0.497	0.000	0.306	1.003	0	0	0.000	0.000
142	31.778	31.758	31.825	1001	254	3.941	0.000	V			31.518	725	206.856	0.000	0.020	1.002	0	0	0.000	0.000
143	31.878	31.825	31.950	2356	385	6.122	0.000	V			31.620	153583	0.977	0.000	0.039	1.003	0	0	0.000	0.000
144	32.017	31.983	32.067	1493	316	4.717	0.000	V			31.762	88552	1.694	0.000	0.369	1.005	0	0	0.000	0.000
145	32.086	32.067	32.133	1216	334	3.644	0.000	V			31.833	111621	1.344	0.000	0.170	1.002	0	0	0.000	0.000
146	32.165	32.133	32.208	1185	333	3.555	0.000	V			31.914	377401	0.397	0.000	0.267	1.003	0	0	0.000	0.000
147	32.276	32.208	32.333	1959	309	6.330	0.000	V			32.027	242161	0.619	0.000	0.467	1.004	0	0	0.000	0.000
148	32.384	32.333	32.433	1570	299	5.256	0.000	V			32.138	143911	1.042	0.000	0.361	1.003	0	0	0.000	0.000
149	32.465	32.433	32.517	1356	307	4.422	0.000	V			32.221	190256	0.788	0.000	0.251	1.003	0	0	0.000	0.000
150	32.683	32.608	32.692	1200	251	4.784	0.000	V			32.444	8022	18.698	0.000	0.249	1.007	0	0	0.000	0.000
151	32.710	32.692	32.767	1153	269	4.288	0.000	V			32.471	34315	4.371	0.000	0.024	1.001	0	0	0.000	0.000
152	32.884	32.825	32.908	1230	269	4.566	0.000	V			32.650	148315	1.011	0.000	0.333	1.006	0	0	0.000	0.000
153	32.961	32.908	33.058	2277	302	7.549	0.000	V			32.728	62806	2.388	0.000	0.176	1.002	0	0	0.000	0.000
154	33.111	33.058	33.158	1681	315	5.339	0.000	V			32.882	238731	0.628	0.000	0.377	1.005	0	0	0.000	0.000
155	33.185	33.158	33.225	1161	306	3.788	0.000	V			32.958	239714	0.626	0.000	0.274	1.002	0	0	0.000	0.000
156	33.362	33.300	33.408	1708	289	5.913	0.000	V			33.139	109004	1.376	0.000	0.525	1.006	0	0	0.000	0.000
157	33.450	33.408	33.475	1027	296	3.468	0.000	V			33.229	33192	4.519	0.000	0.154	1.003	0	0	0.000	0.000
158	33.524	33.475	33.550	1237	300	4.124	0.000	V			33.304	70346	2.132	0.000	0.119	1.002	0	0	0.000	0.000
159	33.592	33.550	33.650	1619	303	5.337	0.000	V			33.374	138836	1.080	0.000	0.158	1.002	0	0	0.000	0.000
160	33.733	33.650	33.792	2321	325	7.141	0.000	V			33.518	131551	1.140	0.000	0.384	1.004	0	0	0.000	0.000
161	33.833	33.792	33.883	1313	252	5.207	0.000	V			33.621	50465	2.972	0.000	0.207	1.003	0	0	0.000	0.000
162	33.981	33.883	34.142	4250	331	12.840	0.000	V			33.772	46861	3.201	0.000	0.240	1.004	0	0	0.000	0.000
163	34.234	34.142	34.308	2548	286	8.920	0.000	V			34.031	20291	7.393	0.000	0.318	1.008	0	0	0.000	0.000
164	34.334	34.308	34.408	1499	285	5.268	0.000	V			34.133	92941	1.614	0.000	0.142	1.003	0	0	0.000	0.000
165	34.446	34.408	34.475	1102	314	3.510	0.000	V			34.248	252229	0.595	0.000	0.310	1.003	0	0	0.000	0.000
166	34.585	34.475	34.650	2852	331	8.616	0.000	V			34.390	134901	1.112	0.000	0.426	1.004	0	0	0.000	0.000
167	34.756	34.708	34.825	1889	304	6.218	0.000	V			34.565	189949	0.790	0.000	0.491	1.005	0	0	0.000	0.000
168	34.876	34.825	34.933	1798	314	5.728	0.000	V			34.688	212962	0.704	0.000	0.388	1.004	0	0	0.000	0.000
169	35.005	34.933	35.058	2178	354	6.145	0.000	V			34.820	231254	0.649	0.000	0.433	1.004	0	0	0.000	0.000
170	35.103	35.058	35.142	1570	361	4.345	0.000	V			34.920	233056	0.644	0.000	0.336	1.003	0	0	0.000	0.000
171	35.164	35.142	35.208	1276	358	3.567	0.000	V			34.983	40289	3.723	0.000	0.124	1.002	0	0	0.000	0.000
172	35.257	35.208	35.325	2245	345	6.513	0.000	V			35.078	192540	0.779	0.000	0.182	1.003	0	0	0.000	0.000
173	35.371	35.325	35.425	1951	382	5.103	0.000	V			35.194	2133	70.311	0.000	0.067	1.003	0	0	0.000	0.000
174	35.450	35.425	35.500	1277	314	4.073	0.000	V			35.275	102798	1.459	0.000	0.045	1.002	0	0	0.000	0.000
175	35.555	35.500	35.592	1536	336	4.569	0.000	V			35.383	33942	4.419	0.000	0.173	1.003	0	0	0.000	0.000
176	35.716	35.592	35.792	3699	365	10.146	0.000	V			35.548	162305	0.924	0.000	0.286	1.005	0	0	0.000	0.000
177	35.871	35.792	35.942	2760	367	7.526	0.000	V			35.706	194538	0.771	0.000	0.457	1.004	0	0	0.000	0.000
178	35.966	35.942	36.075	2571	359	7.153	0.000	V			35.803	154124	0.973	0.000	0.273	1.003	0	0	0.000	0.000
179	36.150	36.117	36.175	1031	319	3.235	0.000	V			35.992	150690	0.995	0.000	0.499	1.005	0	0	0.000	0.000
180	36.201	36.175	36.233	1076	336	3.204	0.000	V			36.044	186843	0.803	0.000	0.145	1.001	0	0	0.000	0.000
181	36.390	36.233	36.425	3452	323	10.674	0.000	V			36.237	4024	37.277	0.000	0.143	1.005	0	0	0.000	0.000
182	36.453	36.425	36.492	1208	322	3.751	0.000	V			36.302	166777	0.899	0.000	0.048	1.002	0	0	0.000	0.000
183	36.584	36.492	36.592	1842	331	5.568	0.000	V			36.436	64987	2.308	0.000	0.281	1.004	0	0	0.000	0.000
184	36.640	36.592	36.758	3215	359	8.958	0.000	V			36.493	69617	2.155	0.000	0.099	1.002	0	0	0.000	0.000
185	36.800	36.758	36.925	3181	350	9.081	0.000	V			36.657	39868	3.762	0.000	0.248	1.004	0	0	0.000	0.000
186	36.958	36.925	37.017	1762	382	4.618	0.000	V			36.819	687	218.283	0.000	0.050	1.004	0	0	0.000	0.000
187	37.110	37.017	37.175	2780	327	8.492	0.000	V			36.974	123996	1.210	0.000	0.050	1.004	0	0	0.000	0.000
188	37.217	37.175	37.242	1127	305	3.694	0.000	V			37.083	190435	0.788	0.000	0.279	1.003	0	0	0.000	0.000
189	37.284	37.242	37.325	1588	373	4.259	0.000	V			37.152	327666	0.458	0.000	0.223	1.002	0	0	0.000	0.000
190	37.368	37.325	37.475	2752	342	8.036	0.000	V			37.238	55060	2.724	0.000	0.187	1.002	0	0	0.000	0.000
191	37.519	37.475	37.583	1727	299	5.783	0.000	V			37.392	344921	0.435	0.000	0.338	1.004	0	0	0.000	0.000
192	37.625	37.583	37.683	1813	337	5.374	0.000	V			37.501	142100	1.056	0.000	0.326	1.003	0	0	0.000	0.000
193	37.737	37.717	37.800	1449	309	4.683	0.000	V			37.616	9064	16.549	0.000	0.113	1.003	0	0	0.000	0.000
194	37.848	37.800	37.900	1804	352	5.119	0.000	V			37.730	10426	14.387	0.000	0.073	1.003	0	0	0.000	0.000
195	37.934	37.900	37.975	1431	350	4.093	0.000	V			37.817	180379	0.832	0.000	0.093	1.002	0	0	0.000	0.000
196	37.991	37.975	38.050	1357	326	4.163	0.000	V			37.876	86021	1.744	0.000	0.132	1.002	0	0	0.000	0.000
197	38.219	38.108	38.292	3242	355	9.141	0.000	V			38.108	188440	0.796	0.000	0.522	1.006	0	0	0.000	0.000
198	38.376	38.292	38.417	1976	334	5.915	0.000	V			38.270	173687	0.864	0.000	0.438	1.004	0	0	0.000	0.000
199	38.450	38.417	38.500	1294	301	4.304	0.000	V			38.346	347028	0.432	0.000	0.235	1.002	0	0	0.000	0.000
200	38.585	38.500	38.608	1715	288	5.952	0.000	V			38.483	191347	0.784	0.000	0.439	1.004	0	0	0.000	0.000
201	38.635	38.608	38.675	1057	290	3.642	0.000	V			38.534	272547	0.550	0.000	0.153	1.001	0	0	0.000	0.000
202	38.740	38.675	38.792	1758	304	5.788	0.000	V			38.641	178456	0.841	0.000	0.317	1.003	0	0	0.000	0.000
203	38.944	38.892	38.992	1574	283	5.559	0.000	V			38.850	57120	2.626	0.000	0.401	1.005	0	0	0.000	0.000
204	39.083	39.042	39.117	1185	308	3.845	0.000	V			38.993	0	0.000	0.000	0.000	1.004	0	0	0.000	0.000
205	39.145	39.117	39.217	1438	278	5.179	0.000	V			39.057	107696	1.393	0.000	0.000	1.002	0	0	0.000	0.000
206	39.262	39.217	39.292	1193	285	4.186	0.000	V			39.176	197910	0.758	0.000	0.281	1.003	0	0	0.000	0.000
207	39.375	39.292	39.425	2104	267	7.886	0.000	V			39.292	33262	4.510	0.000	0.186	1.003	0	0	0.000	0.000
208	39.442	39.425	39.533	1589	297	5.341	0.000	V			39.360	382986	0.392	0.000	0.120	1.002	0	0	0.000	0.000
209	39.645	39.533	39.708	2600	315	8.252	0.000	V			39.568	250909	0.598	0.000	0.710	1.005	0	0	0.000	0.000
210	39.807	39.708	39.867	2472	340	7.275	0.000	V			39.734	249988	0.600	0.000	0.512	1.004	0	0	0.000	0.000
211	39.951	39.867	40.033	2788	330	8.443	0.000	V			39.882	134868	1.112	0.000	0.382	1.004	0	0	0.000	0.000
212	40.076	40.033	40.158	2013	341	5.894	0.000	V			40.009	415023	0.361	0.000	0.364	1.003	0	0	0.000	0.000
213	40.223	40.158	40.308	2328	308	7.572	0.000	V			40.159	188153	0.797	0.000	0.474	1.004	0	0	0.000	0.000
214	40.351	40.308	40.392	1189	267	4.456	0.000	V			40.290	263969	0.568	0.000	0.374	1.003	0	0	0.000	0.000
215	40.436	40.392	40.500	1704	329	5.173	0.000	V			40.377	253442	0.592	0.000	0.268	1.002	0	0	0.000	0.000
216	40.525	40.500	40.583	1113	230	4.841	0.000	V			40.468	224851	0.667	0.000	0.269	1.002	0	0	0.000	0.000
217	40.693	40.583	40.767	2764	297	9.305	0.000	V			40.641	43491	3.449	0.000	0.300	1.004	0	0	0.000	0.000
218	40.789	40.767	40.833	1045	304	3.439	0.000	V			40.739	3461	43.346	0.000	0.054	1.002	0	0	0.000	0.000
219	40.942	40.833	40.992	2517	287	8.763	0.000	V			40.895	0	0.000	0.000	0.000	1.004	0	0	0.000	0.000
220	41.033	40.992	41.083	1364	247	5.530	0.000	V			40.989	6075	24.690	0.000	0.000	1.002	0	0	0.000	0.000
221	41.142	41.083	41.250	2938	367	8.003	0.000	V			41.099	37450	4.005	0.000	0.073	1.003	0	0	0.000	0.000
222	41.446	41.358	41.533	2705	282	9.583	0.000	V			41.411	20104	7.461	0.000	0.301	1.008	0	0	0.000	0.000
223	41.580	41.533	41.608	1101	270	4.086	0.000	V			41.548	183420	0.818	0.000	0.173	1.003	0	0	0.000	0.000
224	41.654	41.608	41.700	1369	280	4.881	0.000	V			41.624	221506	0.677	0.000	0.199	1.002	0	0	0.000	0.000
225	41.738	41.700	41.792	1305	287	4.546	0.000	V			41.709	446852	0.336	0.000	0.277	1.002	0	0	0.000	0.000
226	41.899	41.792	41.983	2786	302	9.227	0.000	V			41.875	17507	8.568	0.000	0.213	1.004	0	0	0.000	0.000
227	42.102	42.042	42.133	1150	245	4.695	0.000	V			42.083	359230	0.418	0.000	0.263	1.005	0	0	0.000	0.000
228	42.159	42.133	42.217	1075	241	4.459	0.000	V			42.141	550191	0.273	0.000	0.223	1.001	0	0	0.000	0.000
229	42.425	42.300	42.475	2406	289	8.332	0.000	V			42.413	275951	0.544	0.000	0.968	1.006	0	0	0.000	0.000
230	42.508	42.475	42.592	1441	273	5.272	0.000	V			42.498	772291	0.194	0.000	0.321	1.002	0	0	0.000	0.000
231	42.692	42.658	42.733	1015	254	3.991	0.000	V			42.686	513108	0.292	0.000	0.852	1.004	0	0	0.000	0.000
232	42.820	42.767	42.917	1777	227	7.835	0.000	V			42.816	196774	0.762	0.000	0.407	1.003	0	0	0.000	0.000
233	42.960	42.917	43.042	1244	209	5.938	0.000	V			42.960	313512	0.478	0.000	0.405	1.003	0	0	0.000	0.000
234	43.272	43.208	43.358	1822	246	7.403	0.000	V			43.279	83938	1.787	0.000	0.690	1.007	0	0	0.000	0.000
235	43.420	43.358	43.450	1071	225	4.766	0.000	V			43.430	445929	0.336	0.000	0.344	1.003	0	0	0.000	0.000
236	43.530	43.450	43.567	1361	234	5.808	0.000	V			43.544	675427	0.222	0.000	0.469	1.003	0	0	0.000	0.000
237	43.666	43.567	43.742	1863	209	8.902	0.000	V			43.683	250617	0.599	0.000	0.485	1.003	0	0	0.000	0.000
238	43.775	43.742	43.850	1356	254	5.330	0.000	V			43.794	416906	0.360	0.000	0.349	1.003	0	0	0.000	0.000
239	43.972	43.850	44.042	2339	238	9.842	0.000	V			43.996	62654	2.394	0.000	0.405	1.005	0	0	0.000	0.000
240	44.142	44.042	44.233	2616	311	8.415	0.000	V			44.170	383243	0.391	0.000	0.344	1.004	0	0	0.000	0.000
241	44.298	44.233	44.383	1739	263	6.601	0.000	V			44.329	263858	0.568	0.000	0.494	1.004	0	0	0.000	0.000
242	44.477	44.425	44.550	1486	231	6.445	0.000	V			44.513	228538	0.656	0.000	0.500	1.004	0	0	0.000	0.000
243	44.592	44.550	44.700	1800	257	7.001	0.000	V			44.630	427925	0.351	0.000	0.356	1.003	0	0	0.000	0.000
244	44.856	44.742	44.900	2235	282	7.915	0.000	V			44.900	83963	1.786	0.000	0.591	1.006	0	0	0.000	0.000
245	45.002	44.967	45.050	1114	239	4.656	0.000	V			45.049	48299	3.106	0.000	0.203	1.003	0	0	0.000	0.000
246	45.128	45.050	45.242	2935	302	9.734	0.000	V			45.178	140302	1.069	0.000	0.194	1.003	0	0	0.000	0.000
247	45.308	45.242	45.350	1808	321	5.631	0.000	V			45.362	248800	0.603	0.000	0.425	1.004	0	0	0.000	0.000
248	45.381	45.350	45.450	1504	280	5.372	0.000	V			45.437	368200	0.407	0.000	0.221	1.002	0	0	0.000	0.000
249	45.513	45.450	45.600	2440	316	7.721	0.000	V			45.572	512099	0.293	0.000	0.478	1.003	0	0	0.000	0.000
250	45.740	45.600	45.800	3219	342	9.401	0.000	V			45.805	172580	0.869	0.000	0.655	1.005	0	0	0.000	0.000
251	45.872	45.800	45.908	1984	332	5.983	0.000	V			45.940	46495	3.226	0.000	0.204	1.003	0	0	0.000	0.000
252	45.975	45.908	46.042	2103	304	6.908	0.000	V			46.045	291867	0.514	0.000	0.173	1.002	0	0	0.000	0.000
253	46.091	46.042	46.175	2072	278	7.448	0.000	V			46.164	301762	0.497	0.000	0.343	1.003	0	0	0.000	0.000
254	46.217	46.175	46.250	1080	255	4.231	0.000	V			46.293	216966	0.691	0.000	0.343	1.003	0	0	0.000	0.000
255	46.273	46.250	46.542	4332	306	14.166	0.000	V			46.350	166847	0.899	0.000	0.132	1.001	0	0	0.000	0.000
256	46.595	46.542	46.675	1599	217	7.383	0.000	V			46.679	106617	1.407	0.000	0.629	1.007	0	0	0.000	0.000
257	46.761	46.675	46.767	1239	259	4.789	0.000	V			46.849	23247	6.452	0.000	0.184	1.004	0	0	0.000	0.000
258	46.878	46.767	46.908	2140	272	7.880	0.000	V			46.969	296	506.539	0.000	0.019	1.003	0	0	0.000	0.000
259	46.955	46.908	47.025	1920	338	5.689	0.000	V			47.049	402723	0.372	0.000	0.014	1.002	0	0	0.000	0.000
260	47.135	47.083	47.192	1913	368	5.197	0.000	V			47.232	191004	0.785	0.000	0.493	1.004	0	0	0.000	0.000
261	47.265	47.192	47.292	1516	288	5.264	0.000	V			47.366	172354	0.870	0.000	0.295	1.003	0	0	0.000	0.000
262	47.344	47.292	47.400	1922	339	5.675	0.000	V			47.446	0	0.000	0.000	0.000	1.002	0	0	0.000	0.000
263	47.429	47.400	47.467	1091	311	3.508	0.000	V			47.533	554373	0.271	0.000	0.000	1.002	0	0	0.000	0.000
264	47.523	47.467	47.600	2060	295	6.983	0.000	V			47.630	151417	0.991	0.000	0.255	1.002	0	0	0.000	0.000
265	47.690	47.600	47.725	1747	269	6.491	0.000	V			47.801	128640	1.166	0.000	0.328	1.004	0	0	0.000	0.000
266	47.837	47.725	47.900	2639	307	8.604	0.000	V			47.951	240	624.370	0.000	0.023	1.003	0	0	0.000	0.000
267	47.925	47.900	48.033	1984	304	6.532	0.000	V			48.041	308332	0.486	0.000	0.014	1.002	0	0	0.000	0.000
268	48.172	48.117	48.217	1704	329	5.171	0.000	V			48.294	530445	0.283	0.000	0.810	1.005	0	0	0.000	0.000
269	48.258	48.217	48.283	1069	304	3.515	0.000	V			48.381	444745	0.337	0.000	0.310	1.002	0	0	0.000	0.000
270	48.349	48.283	48.383	1664	335	4.964	0.000	V			48.475	250120	0.600	0.000	0.269	1.002	0	0	0.000	0.000
271	48.430	48.383	48.492	1592	289	5.501	0.000	V			48.557	373250	0.402	0.000	0.230	1.002	0	0	0.000	0.000
272	48.628	48.583	48.717	1826	273	6.684	0.000	V			48.760	15100	9.934	0.000	0.209	1.004	0	0	0.000	0.000
273	48.788	48.717	48.875	2353	322	7.314	0.000	V			48.924	418682	0.358	0.000	0.170	1.003	0	0	0.000	0.000
274	48.915	48.875	49.000	1953	293	6.659	0.000	V			49.054	249429	0.601	0.000	0.366	1.003	0	0	0.000	0.000
275	49.051	49.000	49.083	1091	242	4.513	0.000	V			49.193	259335	0.578	0.000	0.351	1.003	0	0	0.000	0.000
276	49.142	49.083	49.167	1093	267	4.089	0.000	V			49.286	671200	0.223	0.000	0.291	1.002	0	0	0.000	0.000
277	49.209	49.167	49.283	1483	246	6.029	0.000	V			49.355	140340	1.069	0.000	0.175	1.001	0	0	0.000	0.000
278	49.446	49.392	49.500	1321	243	5.432	0.000	V			49.597	359468	0.417	0.000	0.553	1.005	0	0	0.000	0.000
279	49.608	49.500	49.658	2156	294	7.330	0.000	V			49.762	458387	0.327	0.000	0.519	1.003	0	0	0.000	0.000
280	49.713	49.658	49.783	1484	242	6.146	0.000	V			49.870	949085	0.158	0.000	0.425	1.002	0	0	0.000	0.000
281	49.814	49.783	49.892	1225	217	5.636	0.000	V			49.974	1375438	0.109	0.000	0.541	1.002	0	0	0.000	0.000
282	50.014	49.892	50.125	2902	303	9.582	0.000	V			50.178	167419	0.896	0.000	0.606	1.004	0	0	0.000	0.000
283	50.192	50.125	50.333	2205	218	10.123	0.000	V			50.360	471121	0.318	0.000	0.455	1.004	0	0	0.000	0.000
284	50.501	50.400	50.525	1092	163	6.715	0.000	V			50.677	301782	0.497	0.000	0.937	1.006	0	0	0.000	0.000
285	50.719	50.675	50.750	1020	284	3.593	0.000	V			50.900	1837854	0.082	0.000	0.843	1.004	0	0	0.000	0.000
286	50.794	50.750	50.892	1864	254	7.323	0.000	V			50.976	399453	0.376	0.000	0.316	1.001	0	0	0.000	0.000
287	51.004	50.892	51.058	1902	215	8.864	0.000	V			51.191	656725	0.228	0.000	0.733	1.004	0	0	0.000	0.000
288	51.122	51.058	51.167	1117	215	5.185	0.000	V			51.313	867120	0.173	0.000	0.504	1.002	0	0	0.000	0.000
289	51.566	51.483	51.650	1639	206	7.947	0.000	V			51.766	367675	0.408	0.000	1.585	1.009	0	0	0.000	0.000
290	52.024	51.933	52.067	1192	209	5.705	0.000	V			52.235	1084217	0.138	0.000	1.695	1.009	0	0	0.000	0.000
291	52.230	52.167	52.308	1582	212	7.470	0.000	V			52.446	106679	1.406	0.000	0.492	1.004	0	0	0.000	0.000
292	52.359	52.308	52.467	1439	199	7.234	0.000	V			52.578	301831	0.497	0.000	0.253	1.003	0	0	0.000	0.000
293	52.636	52.567	52.758	1615	165	9.785	0.000	V			52.862	147007	1.020	0.000	0.596	1.005	0	0	0.000	0.000
294	52.919	52.858	52.992	1419	237	5.995	0.000	V			53.151	737202	0.203	0.000	0.709	1.005	0	0	0.000	0.000
295	53.067	52.992	53.142	1364	194	7.040	0.000	V			53.303	598784	0.251	0.000	0.571	1.003	0	0	0.000	0.000
296	53.201	53.142	53.267	1198	198	6.052	0.000	V			53.440	78410	1.913	0.000	0.259	1.003	0	0	0.000	0.000
297	53.425	53.383	53.533	1422	189	7.510	0.000	V			53.669	790973	0.190	0.000	0.448	1.004	0	0	0.000	0.000
298	53.587	53.533	53.667	1428	223	6.401	0.000	V			53.834	726473	0.206	0.000	0.659	1.003	0	0	0.000	0.000
299	53.882	53.808	53.933	1020	206	4.953	0.000	V			54.136	1931820	0.078	0.000	1.450	1.006	0	0	0.000	0.000
300	54.219	54.133	54.300	1450	176	8.235	0.000	V			54.481	630942	0.238	0.000	1.575	1.006	0	0	0.000	0.000
301	54.594	54.525	54.708	1426	173	8.261	0.000	V			54.865	735588	0.204	0.000	1.422	1.007	0	0	0.000	0.000
302	54.891	54.825	54.950	1186	206	5.765	0.000	V			55.168	1296440	0.116	0.000	1.326	1.006	0	0	0.000	0.000
303	55.487	55.408	55.533	1366	260	5.260	0.000	V			55.779	1740528	0.086	0.000	3.304	1.011	0	0	0.000	0.000
304	55.828	55.742	55.858	1048	184	5.690	0.000	V			56.128	178035	0.843	0.000	0.978	1.006	0	0	0.000	0.000
305	56.090	55.967	56.150	1395	177	7.870	0.000	V			56.396	468941	0.320	0.000	0.612	1.005	0	0	0.000	0.000
306	56.587	56.517	56.667	1099	186	5.912	0.000				56.905	2479387	0.060	0.000	2.110	1.009	0	0	0.000	0.000
307	56.799	56.750	56.867	1063	198	5.375	0.000	V			57.121	900260	0.167	0.000	1.103	1.004	0	0	0.000	0.000
308	56.954	56.867	57.075	1667	170	9.805	0.000	V			57.280	584438	0.257	0.000	0.578	1.003	0	0	0.000	0.000
309	59.197	59.133	59.292	1663	213	7.792	0.000	V			59.575	659998	0.227	0.000	7.610	1.040	0	0	0.000	0.000
310	59.414	59.292	59.492	1691	184	9.215	0.000	V			59.797	163348	0.918	0.000	0.492	1.004	0	0	0.000	0.000
311	59.559	59.492	59.667	1147	143	7.998	0.000	V			59.946	513578	0.292	0.000	0.316	1.002	0	0	0.000	0.000
312	59.747	59.667	59.808	1099	165	6.649	0.000	V			60.138	139186	1.078	0.000	0.386	1.003	0	0	0.000	0.000
313	60.193	60.025	60.208	1278	161	7.943	0.000	V			60.594	248647	0.603	0.000	0.794	1.008	0	0	0.000	0.000
314	63.435	63.383	63.517	1100	162	6.808	0.000	V			63.912	1070440	0.140	0.000	8.907	1.055	0	0	0.000	0.000
315	63.545	63.517	63.667	1330	222	5.979	0.000	V			64.024	1428281	0.105	0.000	0.479	1.002	0	0	0.000	0.000
316	63.943	63.867	63.992	1012	202	5.015	0.000	V			64.432	1213181	0.124	0.000	1.792	1.006	0	0	0.000	0.000
317	64.040	63.992	64.117	1050	184	5.699	0.000	V			64.531	1419300	0.106	0.000	0.430	1.002	0	0	0.000	0.000
318	64.175	64.117	64.242	1138	177	6.439	0.000	V			64.669	377528	0.397	0.000	0.428	1.002	0	0	0.000	0.000
319	64.460	64.317	64.500	1553	156	9.981	0.000	V			64.960	840247	0.179	0.000	0.814	1.005	0	0	0.000	0.000
320	64.666	64.600	64.750	1030	159	6.477	0.000	V			65.171	3164054	0.047	0.000	0.968	1.003	0	0	0.000	0.000
321	64.795	64.750	64.917	1432	202	7.079	0.000	V			65.304	599411	0.250	0.000	0.539	1.002	0	0	0.000	0.000
322	65.093	64.992	65.158	1530	259	5.916	0.000	V			65.609	1648376	0.091	0.000	1.108	1.005	0	0	0.000	0.000
323	65.704	65.650	65.808	1272	178	7.133	0.000	V			66.233	1055180	0.142	0.000	2.661	1.010	0	0	0.000	0.000
324	65.872	65.808	66.075	2889	214	13.477	0.000	V			66.406	482227	0.311	0.000	0.531	1.003	0	0	0.000	0.000
325	66.213	66.158	66.283	1235	188	6.560	0.000	V			66.754	1115180	0.135	0.000	1.080	1.005	0	0	0.000	0.000
326	66.441	66.350	66.467	1128	200	5.632	0.000	V			66.988	1608492	0.093	0.000	0.993	1.004	0	0	0.000	0.000
327	66.566	66.525	66.658	1176	204	5.774	0.000	V			67.115	1132074	0.133	0.000	0.542	1.002	0	0	0.000	0.000
328	66.817	66.758	66.875	1042	202	5.160	0.000	V			67.372	724253	0.207	0.000	0.888	1.004	0	0	0.000	0.000
329	67.220	67.183	67.292	1043	198	5.267	0.000	V			67.785	1583852	0.095	0.000	1.530	1.006	0	0	0.000	0.000
330	67.504	67.350	67.575	1864	198	9.410	0.000	V			68.075	42347	3.542	0.000	0.372	1.004	0	0	0.000	0.000
331	67.663	67.575	67.708	1011	169	5.977	0.000	V			68.238	1968919	0.076	0.000	0.211	1.002	0	0	0.000	0.000
332	67.805	67.708	67.842	1061	200	5.318	0.000	V			68.384	2842586	0.053	0.000	0.806	1.002	0	0	0.000	0.000
333	68.185	68.025	68.258	1096	86	12.744	0.000	V			68.772	908787	0.165	0.000	1.700	1.006	0	0	0.000	0.000
[Peak Table(Detector B)]
# of Peaks	280
Peak#	R.Time	I.Time	F.Time	Area	Height	A/H	Conc.	Mark	ID#	Name	k'	Plate #	Plate Ht.	Tailing	Resolution	Sep.Factor	Area Ratio	Height Ratio	Conc. %	Norm Conc.
1	4.644	4.467	4.683	2309	272	8.500	0.000	V			0.000	4079	36.775	0.000	0.000	0.000	0	0	0.000	0.000
2	4.708	4.683	4.900	2039	224	9.122	0.000	V			0.014	1388	108.087	0.000	0.162	0.000	0	0	0.000	0.000
3	5.164	5.100	5.225	1303	210	6.215	0.000	V			0.112	1676	89.476	0.000	0.902	8.084	0	0	0.000	0.000
4	5.270	5.225	5.317	1077	229	4.705	0.000	V			0.135	15	10106.851	0.000	0.036	1.205	0	0	0.000	0.000
5	5.450	5.367	5.500	1520	204	7.446	0.000	V			0.173	623	240.961	0.000	0.056	1.286	0	0	0.000	0.000
6	5.648	5.567	5.667	1621	302	5.367	0.000	V			0.216	1892	79.285	0.000	0.285	1.246	0	0	0.000	0.000
7	5.727	5.667	5.842	2887	308	9.371	0.000	V			0.233	985	152.273	0.000	0.126	1.078	0	0	0.000	0.000
8	5.907	5.842	5.950	1413	255	5.550	0.000	V			0.272	2945	50.934	0.000	0.309	1.166	0	0	0.000	0.000
9	5.984	5.950	6.075	1254	188	6.673	0.000	V			0.289	1285	116.753	0.000	0.141	1.061	0	0	0.000	0.000
10	6.356	6.200	6.433	2253	211	10.694	0.000	V			0.369	5840	25.684	0.000	0.743	1.277	0	0	0.000	0.000
11	6.462	6.433	6.600	1397	174	8.028	0.000	V			0.391	5001	29.996	0.000	0.304	1.062	0	0	0.000	0.000
12	7.201	6.867	7.350	10858	553	19.643	0.000	V			0.551	1647	91.051	0.000	1.375	1.406	0	0	0.000	0.000
13	7.375	7.350	7.425	1667	394	4.231	0.000	V			0.588	1286	116.629	0.000	0.227	1.068	0	0	0.000	0.000
14	7.710	7.425	8.033	33952	1498	22.664	0.000	V			0.660	3006	49.895	0.000	0.483	1.123	0	0	0.000	0.000
15	8.058	8.033	8.083	1776	610	2.911	0.000	V			0.735	4135	36.272	0.000	0.655	1.114	0	0	0.000	0.000
16	8.315	8.083	8.658	26932	1143	23.568	0.000	V			0.790	1916	78.278	0.000	0.407	1.075	0	0	0.000	0.000
17	8.683	8.658	9.008	3996	330	12.117	0.000	V			0.870	3092	48.515	0.000	0.532	1.100	0	0	0.000	0.000
18	9.250	9.067	9.408	4353	292	14.887	0.000	V			0.992	5477	27.387	0.000	1.008	1.140	0	0	0.000	0.000
19	10.108	9.642	10.142	8192	616	13.307	0.000	V			1.177	2129	70.448	0.000	1.248	1.186	0	0	0.000	0.000
20	10.177	10.142	10.458	8022	639	12.545	0.000	V			1.191	2981	50.317	0.000	0.085	1.013	0	0	0.000	0.000
21	10.500	10.458	10.675	1675	182	9.188	0.000	V			1.261	1770	84.754	0.000	0.370	1.058	0	0	0.000	0.000
22	11.688	11.217	15.250	2486929	80934	30.728	0.000	SV			1.517	4004	37.465	2.117	1.368	1.203	0	0	0.000	0.000
23	13.314	13.250	13.558	3261	308	10.601	0.000	TV			1.867	26782	5.601	0.000	3.055	1.231	0	0	0.000	0.000
24	15.744	15.250	19.075	3526220	89393	39.446	0.000	SV			2.390	4634	32.368	2.613	3.887	1.280	0	0	0.000	0.000
25	18.133	18.100	18.583	1665	57	29.395	0.000	TV			2.905	25768	5.821	0.000	3.471	1.215	0	0	0.000	0.000
26	19.722	19.075	22.742	2034465	42880	47.445	0.000	SV			3.247	5180	28.957	2.234	2.053	1.118	0	0	0.000	0.000
27	22.285	21.692	22.308	14464	722	20.026	0.000	T			3.799	13793	10.875	0.000	2.763	1.170	0	0	0.000	0.000
28	22.385	22.308	22.475	6084	660	9.216	0.000	TV			3.820	0	0.000	0.000	0.000	1.006	0	0	0.000	0.000
29	22.517	22.475	22.633	3067	414	7.407	0.000	TV			3.848	0	0.000	0.000	0.000	1.007	0	0	0.000	0.000
30	23.309	22.742	25.825	1285103	24449	52.562	0.000	SV			4.019	5545	27.054	0.000	0.000	1.044	0	0	0.000	0.000
31	26.611	25.825	28.017	717239	12321	58.213	0.000	V			4.730	4868	30.812	0.000	2.378	1.177	0	0	0.000	0.000
32	28.025	28.017	28.667	43733	1550	28.218	0.000	V			5.034	1759	85.257	0.000	0.674	1.064	0	0	0.000	0.000
33	28.692	28.667	28.800	5769	777	7.421	0.000	V			5.178	8806	17.035	0.000	0.342	1.029	0	0	0.000	0.000
34	28.851	28.800	28.892	3855	723	5.329	0.000	V			5.212	6961	21.548	0.000	0.123	1.007	0	0	0.000	0.000
35	29.601	28.892	30.900	343575	5690	60.381	0.000	V			5.374	6349	23.624	0.000	0.523	1.031	0	0	0.000	0.000
36	30.950	30.900	31.025	8681	1168	7.434	0.000	V			5.664	1617	92.750	0.000	0.591	1.054	0	0	0.000	0.000
37	31.065	31.025	31.117	6421	1188	5.405	0.000	V			5.689	2990	50.174	0.000	0.043	1.004	0	0	0.000	0.000
38	31.186	31.117	31.250	9274	1190	7.790	0.000	V			5.715	6366	23.562	0.000	0.063	1.005	0	0	0.000	0.000
39	31.283	31.250	31.325	4973	1133	4.388	0.000	V			5.736	6597	22.737	0.000	0.063	1.004	0	0	0.000	0.000
40	31.357	31.325	31.383	3791	1113	3.406	0.000	V			5.752	16054	9.343	0.000	0.058	1.003	0	0	0.000	0.000
41	31.438	31.383	31.500	7447	1084	6.867	0.000	V			5.769	3683	40.733	0.000	0.053	1.003	0	0	0.000	0.000
42	32.247	31.500	33.150	178278	2796	63.755	0.000	V			5.944	5554	27.007	0.000	0.425	1.030	0	0	0.000	0.000
43	33.187	33.150	33.383	10024	838	11.956	0.000	V			6.146	4018	37.331	0.000	0.491	1.034	0	0	0.000	0.000
44	33.416	33.383	33.592	6783	615	11.035	0.000	V			6.195	13917	10.778	0.000	0.142	1.008	0	0	0.000	0.000
45	33.650	33.592	33.733	4366	524	8.338	0.000	V			6.246	5986	25.058	0.000	0.163	1.008	0	0	0.000	0.000
46	33.883	33.733	33.925	6568	632	10.393	0.000	V			6.296	33097	4.532	0.000	0.188	1.008	0	0	0.000	0.000
47	34.483	33.925	34.508	35435	1397	25.368	0.000	V			6.425	619	242.260	0.000	0.191	1.021	0	0	0.000	0.000
48	34.635	34.508	35.042	43125	1479	29.156	0.000	V			6.458	4661	32.183	0.000	0.040	1.005	0	0	0.000	0.000
49	35.076	35.042	35.217	10353	1047	9.885	0.000	V			6.553	77	1941.252	0.000	0.049	1.015	0	0	0.000	0.000
50	35.242	35.217	35.333	5797	896	6.469	0.000	V			6.588	12538	11.964	0.000	0.019	1.005	0	0	0.000	0.000
51	35.359	35.333	35.450	4982	765	6.515	0.000	V			6.614	15806	9.490	0.000	0.098	1.004	0	0	0.000	0.000
52	35.502	35.450	35.525	2828	637	4.436	0.000	V			6.644	8128	18.454	0.000	0.106	1.005	0	0	0.000	0.000
53	35.583	35.525	35.625	3572	612	5.841	0.000	V			6.662	104	1441.485	0.000	0.010	1.003	0	0	0.000	0.000
54	35.642	35.625	35.700	2471	568	4.349	0.000	V			6.675	14811	10.128	0.000	0.008	1.002	0	0	0.000	0.000
55	35.737	35.700	35.875	5080	527	9.642	0.000	V			6.695	2282	65.734	0.000	0.046	1.003	0	0	0.000	0.000
56	35.892	35.875	35.950	2075	471	4.405	0.000	V			6.729	52584	2.853	0.000	0.086	1.005	0	0	0.000	0.000
57	35.981	35.950	36.050	2735	480	5.695	0.000	V			6.748	38588	3.887	0.000	0.131	1.003	0	0	0.000	0.000
58	36.085	36.050	36.117	1784	458	3.896	0.000	V			6.770	23761	6.313	0.000	0.125	1.003	0	0	0.000	0.000
59	36.137	36.117	36.183	1822	462	3.945	0.000	V			6.781	17786	8.434	0.000	0.051	1.002	0	0	0.000	0.000
60	36.266	36.183	36.292	3290	560	5.879	0.000	V			6.809	65855	2.278	0.000	0.157	1.004	0	0	0.000	0.000
61	36.383	36.292	36.433	4818	592	8.140	0.000	V			6.834	7410	20.244	0.000	0.104	1.004	0	0	0.000	0.000
62	36.541	36.433	36.600	6311	668	9.443	0.000	V			6.868	12891	11.636	0.000	0.106	1.005	0	0	0.000	0.000
63	36.739	36.600	36.775	7236	725	9.983	0.000	V			6.911	10715	13.999	0.000	0.146	1.006	0	0	0.000	0.000
64	36.803	36.775	36.858	3551	739	4.802	0.000	V			6.925	17259	8.691	0.000	0.050	1.002	0	0	0.000	0.000
65	36.910	36.858	36.950	3908	734	5.327	0.000	V			6.948	23017	6.517	0.000	0.103	1.003	0	0	0.000	0.000
66	37.028	36.950	37.083	5673	734	7.723	0.000	V			6.973	33361	4.496	0.000	0.131	1.004	0	0	0.000	0.000
67	37.118	37.083	37.217	5265	681	7.733	0.000	V			6.992	6547	22.912	0.000	0.068	1.003	0	0	0.000	0.000
68	37.251	37.217	37.333	4252	633	6.717	0.000	V			7.021	6195	24.213	0.000	0.071	1.004	0	0	0.000	0.000
69	37.366	37.333	37.400	2451	635	3.859	0.000	V			7.046	43390	3.457	0.000	0.088	1.004	0	0	0.000	0.000
70	37.438	37.400	37.492	3245	609	5.328	0.000	V			7.061	17806	8.424	0.000	0.078	1.002	0	0	0.000	0.000
71	37.562	37.492	37.625	4504	599	7.524	0.000	V			7.088	1636	91.670	0.000	0.051	1.004	0	0	0.000	0.000
72	37.658	37.625	37.692	2127	543	3.913	0.000	V			7.109	11744	12.773	0.000	0.038	1.003	0	0	0.000	0.000
73	37.734	37.692	37.850	4805	541	8.885	0.000	V			7.125	16003	9.373	0.000	0.059	1.002	0	0	0.000	0.000
74	37.896	37.850	37.950	2836	502	5.654	0.000	V			7.160	0	0.000	0.000	0.000	1.005	0	0	0.000	0.000
75	38.000	37.950	38.042	2629	498	5.282	0.000	V			7.182	44550	3.367	0.000	0.000	1.003	0	0	0.000	0.000
76	38.100	38.042	38.183	3946	474	8.326	0.000	V			7.204	15065	9.957	0.000	0.102	1.003	0	0	0.000	0.000
77	38.238	38.183	38.267	2381	495	4.813	0.000	V			7.234	10246	14.639	0.000	0.101	1.004	0	0	0.000	0.000
78	38.302	38.267	38.342	2099	488	4.304	0.000	V			7.247	3904	38.426	0.000	0.032	1.002	0	0	0.000	0.000
79	38.369	38.342	38.425	2245	476	4.713	0.000	V			7.262	66658	2.250	0.000	0.044	1.002	0	0	0.000	0.000
80	38.450	38.425	38.467	1104	453	2.435	0.000	V			7.279	37125	4.040	0.000	0.116	1.002	0	0	0.000	0.000
81	38.481	38.467	38.558	2372	467	5.077	0.000	V			7.286	94252	1.591	0.000	0.047	1.001	0	0	0.000	0.000
82	38.583	38.558	38.625	1698	429	3.959	0.000	V			7.308	82742	1.813	0.000	0.198	1.003	0	0	0.000	0.000
83	38.653	38.625	38.700	1905	455	4.191	0.000	V			7.323	52230	2.872	0.000	0.114	1.002	0	0	0.000	0.000
84	38.819	38.700	38.875	4245	424	10.005	0.000	V			7.359	14073	10.659	0.000	0.168	1.005	0	0	0.000	0.000
85	38.895	38.875	39.033	3786	426	8.893	0.000	V			7.375	31552	4.754	0.000	0.069	1.002	0	0	0.000	0.000
86	39.065	39.033	39.092	1345	403	3.336	0.000	V			7.412	78514	1.910	0.000	0.238	1.005	0	0	0.000	0.000
87	39.125	39.092	39.225	3048	395	7.712	0.000	V			7.425	18313	8.191	0.000	0.070	1.002	0	0	0.000	0.000
88	39.275	39.225	39.317	2089	393	5.309	0.000	V			7.457	5955	25.189	0.000	0.094	1.004	0	0	0.000	0.000
89	39.350	39.317	39.383	1604	426	3.765	0.000	V			7.473	213143	0.704	0.000	0.063	1.002	0	0	0.000	0.000
90	39.453	39.383	39.508	2789	398	7.003	0.000	V			7.495	31042	4.832	0.000	0.167	1.003	0	0	0.000	0.000
91	39.583	39.508	39.617	2389	376	6.357	0.000	V			7.523	75645	1.983	0.000	0.177	1.004	0	0	0.000	0.000
92	39.731	39.617	39.783	4001	441	9.074	0.000	V			7.555	47042	3.189	0.000	0.226	1.004	0	0	0.000	0.000
93	39.844	39.783	39.975	4592	404	11.356	0.000	V			7.579	18694	8.024	0.000	0.119	1.003	0	0	0.000	0.000
94	40.006	39.975	40.142	3887	424	9.168	0.000	V			7.614	8823	17.001	0.000	0.113	1.005	0	0	0.000	0.000
95	40.217	40.142	40.242	2099	358	5.858	0.000	V			7.660	4557	32.919	0.000	0.103	1.006	0	0	0.000	0.000
96	40.269	40.242	40.308	1383	359	3.852	0.000	V			7.671	29113	5.152	0.000	0.031	1.001	0	0	0.000	0.000
97	40.343	40.308	40.442	2779	379	7.332	0.000	V			7.687	98319	1.526	0.000	0.102	1.002	0	0	0.000	0.000
98	40.520	40.442	40.642	4114	376	10.953	0.000	V			7.725	43720	3.431	0.000	0.274	1.005	0	0	0.000	0.000
99	40.692	40.642	40.733	1749	335	5.229	0.000	V			7.762	36894	4.066	0.000	0.213	1.005	0	0	0.000	0.000
100	40.769	40.733	40.817	1537	316	4.858	0.000	V			7.779	20549	7.300	0.000	0.077	1.002	0	0	0.000	0.000
101	40.870	40.817	40.933	2266	339	6.684	0.000	V			7.800	2231	67.220	0.000	0.044	1.003	0	0	0.000	0.000
102	40.993	40.933	41.075	2680	336	7.975	0.000	V			7.827	38535	3.893	0.000	0.057	1.003	0	0	0.000	0.000
103	41.108	41.075	41.175	1619	286	5.661	0.000	V			7.852	55164	2.719	0.000	0.150	1.003	0	0	0.000	0.000
104	41.285	41.175	41.317	2578	343	7.527	0.000	V			7.890	92943	1.614	0.000	0.285	1.005	0	0	0.000	0.000
105	41.446	41.317	41.542	4213	333	12.661	0.000	V			7.924	37078	4.046	0.000	0.229	1.004	0	0	0.000	0.000
106	41.594	41.542	41.667	2264	331	6.843	0.000	V			7.956	109306	1.372	0.000	0.217	1.004	0	0	0.000	0.000
107	41.692	41.667	41.725	1041	311	3.344	0.000	V			7.977	62952	2.383	0.000	0.167	1.003	0	0	0.000	0.000
108	41.755	41.725	41.833	2033	330	6.159	0.000	V			7.991	86154	1.741	0.000	0.102	1.002	0	0	0.000	0.000
109	41.858	41.833	41.900	1190	315	3.780	0.000	V			8.013	47346	3.168	0.000	0.155	1.003	0	0	0.000	0.000
110	41.950	41.900	42.008	1819	310	5.874	0.000	V			8.033	92911	1.614	0.000	0.139	1.002	0	0	0.000	0.000
111	42.054	42.008	42.075	1057	275	3.849	0.000	V			8.055	67191	2.232	0.000	0.173	1.003	0	0	0.000	0.000
112	42.149	42.075	42.175	1691	307	5.500	0.000	V			8.076	73673	2.036	0.000	0.150	1.003	0	0	0.000	0.000
113	42.297	42.208	42.325	2057	323	6.378	0.000	V			8.108	67927	2.208	0.000	0.232	1.004	0	0	0.000	0.000
114	42.358	42.325	42.433	1858	303	6.140	0.000	V			8.121	23466	6.392	0.000	0.070	1.002	0	0	0.000	0.000
115	42.515	42.433	42.550	2012	317	6.346	0.000	V			8.154	92798	1.616	0.000	0.188	1.004	0	0	0.000	0.000
116	42.636	42.550	42.708	2767	323	8.569	0.000	V			8.181	65606	2.286	0.000	0.198	1.003	0	0	0.000	0.000
117	42.786	42.708	42.825	1875	286	6.548	0.000	V			8.213	33738	4.446	0.000	0.188	1.004	0	0	0.000	0.000
118	42.858	42.825	42.892	1075	292	3.687	0.000	V			8.228	9738	15.403	0.000	0.054	1.002	0	0	0.000	0.000
119	42.983	42.892	43.050	2585	297	8.708	0.000	V			8.255	56981	2.632	0.000	0.102	1.003	0	0	0.000	0.000
120	43.184	43.100	43.233	2109	284	7.420	0.000	V			8.299	40504	3.703	0.000	0.254	1.005	0	0	0.000	0.000
121	43.261	43.233	43.333	1500	264	5.688	0.000	V			8.315	56032	2.677	0.000	0.097	1.002	0	0	0.000	0.000
122	43.459	43.333	43.525	2793	263	10.609	0.000	V			8.358	31810	4.716	0.000	0.232	1.005	0	0	0.000	0.000
123	43.616	43.575	43.667	1396	262	5.335	0.000	V			8.392	19815	7.570	0.000	0.142	1.004	0	0	0.000	0.000
124	43.683	43.667	43.742	1173	299	3.921	0.000	V			8.406	351712	0.426	0.000	0.088	1.002	0	0	0.000	0.000
125	43.859	43.742	43.900	2567	303	8.483	0.000	V			8.444	93928	1.597	0.000	0.406	1.005	0	0	0.000	0.000
126	44.007	43.900	44.083	2733	269	10.153	0.000	V			8.476	81668	1.837	0.000	0.249	1.004	0	0	0.000	0.000
127	44.200	44.083	44.275	3078	334	9.212	0.000	V			8.517	68497	2.190	0.000	0.298	1.005	0	0	0.000	0.000
128	44.406	44.333	44.467	2095	295	7.108	0.000	V			8.562	52143	2.877	0.000	0.284	1.005	0	0	0.000	0.000
129	44.491	44.467	44.533	1058	288	3.672	0.000	V			8.580	11496	13.048	0.000	0.070	1.002	0	0	0.000	0.000
130	44.608	44.533	44.642	1759	289	6.084	0.000	V			8.605	95266	1.575	0.000	0.105	1.003	0	0	0.000	0.000
131	44.733	44.692	44.758	1049	287	3.654	0.000	V			8.632	78379	1.914	0.000	0.206	1.003	0	0	0.000	0.000
132	44.853	44.758	44.908	2311	282	8.182	0.000	V			8.658	114356	1.312	0.000	0.205	1.003	0	0	0.000	0.000
133	44.987	44.908	45.042	2052	278	7.387	0.000	V			8.687	81212	1.847	0.000	0.230	1.003	0	0	0.000	0.000
134	45.135	45.042	45.192	2221	262	8.483	0.000	V			8.719	41305	3.632	0.000	0.195	1.004	0	0	0.000	0.000
135	45.316	45.258	45.400	2228	289	7.704	0.000	V			8.758	152545	0.983	0.000	0.267	1.004	0	0	0.000	0.000
136	45.466	45.400	45.492	1420	275	5.165	0.000	V			8.790	206680	0.726	0.000	0.347	1.004	0	0	0.000	0.000
137	45.535	45.492	45.583	1489	295	5.041	0.000	V			8.805	149641	1.002	0.000	0.160	1.002	0	0	0.000	0.000
138	45.617	45.583	45.692	1576	265	5.939	0.000	V			8.822	148062	1.013	0.000	0.172	1.002	0	0	0.000	0.000
139	45.742	45.692	45.767	1149	276	4.158	0.000	V			8.849	116596	1.286	0.000	0.248	1.003	0	0	0.000	0.000
140	45.799	45.767	45.875	1716	288	5.957	0.000	V			8.862	104369	1.437	0.000	0.105	1.001	0	0	0.000	0.000
141	45.936	45.875	45.958	1312	293	4.475	0.000	V			8.891	71629	2.094	0.000	0.218	1.003	0	0	0.000	0.000
142	46.057	45.992	46.100	1753	284	6.167	0.000	V			8.917	28434	5.275	0.000	0.136	1.003	0	0	0.000	0.000
143	46.129	46.100	46.175	1193	290	4.108	0.000	V			8.933	0	0.000	0.000	0.000	1.002	0	0	0.000	0.000
144	46.300	46.242	46.325	1207	261	4.632	0.000	V			8.970	150439	0.997	0.000	0.000	1.004	0	0	0.000	0.000
145	46.533	46.442	46.550	1626	293	5.553	0.000	V			9.020	129903	1.155	0.000	0.470	1.006	0	0	0.000	0.000
146	46.590	46.550	46.675	1966	278	7.069	0.000	V			9.032	37321	4.019	0.000	0.077	1.001	0	0	0.000	0.000
147	46.708	46.675	46.767	1393	265	5.258	0.000	V			9.057	139944	1.072	0.000	0.162	1.003	0	0	0.000	0.000
148	46.858	46.767	46.908	2170	280	7.746	0.000	V			9.090	36318	4.130	0.000	0.201	1.004	0	0	0.000	0.000
149	46.960	46.908	47.017	1569	270	5.821	0.000	V			9.112	118651	1.264	0.000	0.133	1.002	0	0	0.000	0.000
150	47.092	47.017	47.150	1907	245	7.795	0.000	V			9.140	22785	6.583	0.000	0.147	1.003	0	0	0.000	0.000
151	47.217	47.150	47.258	1595	264	6.048	0.000	V			9.167	209499	0.716	0.000	0.151	1.003	0	0	0.000	0.000
152	47.307	47.258	47.367	1677	286	5.863	0.000	V			9.186	177735	0.844	0.000	0.210	1.002	0	0	0.000	0.000
153	47.468	47.367	47.500	2000	275	7.281	0.000	V			9.221	62100	2.415	0.000	0.266	1.004	0	0	0.000	0.000
154	47.612	47.550	47.658	1572	261	6.026	0.000	V			9.252	5531	27.119	0.000	0.086	1.003	0	0	0.000	0.000
155	47.789	47.725	47.817	1561	308	5.071	0.000	V			9.290	344807	0.435	0.000	0.123	1.004	0	0	0.000	0.000
156	47.861	47.817	47.983	2771	296	9.354	0.000	V			9.306	121366	1.236	0.000	0.166	1.002	0	0	0.000	0.000
157	48.085	47.983	48.117	2139	291	7.357	0.000	V			9.354	47047	3.188	0.000	0.312	1.005	0	0	0.000	0.000
158	48.167	48.117	48.250	2329	304	7.673	0.000	V			9.372	32620	4.598	0.000	0.084	1.002	0	0	0.000	0.000
159	48.386	48.292	48.525	4507	442	10.196	0.000	V			9.419	62337	2.406	0.000	0.238	1.005	0	0	0.000	0.000
160	48.558	48.525	48.592	1177	311	3.784	0.000	V			9.456	200417	0.748	0.000	0.286	1.004	0	0	0.000	0.000
161	48.620	48.592	48.667	1315	303	4.336	0.000	V			9.469	23217	6.461	0.000	0.072	1.001	0	0	0.000	0.000
162	48.683	48.667	48.725	1015	307	3.312	0.000	V			9.483	122257	1.227	0.000	0.069	1.001	0	0	0.000	0.000
163	48.848	48.783	48.917	2343	327	7.171	0.000	V			9.518	19415	7.726	0.000	0.168	1.004	0	0	0.000	0.000
164	49.048	48.967	49.083	2224	360	6.172	0.000	V			9.561	51415	2.917	0.000	0.176	1.005	0	0	0.000	0.000
165	49.100	49.083	49.150	1264	332	3.806	0.000	V			9.573	96344	1.557	0.000	0.070	1.001	0	0	0.000	0.000
166	49.196	49.150	49.225	1347	309	4.354	0.000	V			9.593	44746	3.352	0.000	0.123	1.002	0	0	0.000	0.000
167	49.289	49.225	49.367	2482	322	7.699	0.000	V			9.613	40288	3.723	0.000	0.097	1.002	0	0	0.000	0.000
168	49.436	49.383	49.492	1776	290	6.124	0.000	V			9.645	29953	5.008	0.000	0.138	1.003	0	0	0.000	0.000
169	49.542	49.492	49.567	1143	264	4.337	0.000	V			9.668	1137	131.879	0.000	0.030	1.002	0	0	0.000	0.000
170	49.675	49.567	49.725	2694	313	8.614	0.000	V			9.696	108415	1.384	0.000	0.041	1.003	0	0	0.000	0.000
171	49.793	49.725	49.842	2063	313	6.593	0.000	V			9.722	39340	3.813	0.000	0.147	1.003	0	0	0.000	0.000
172	49.975	49.892	50.008	2026	314	6.453	0.000	V			9.761	12068	12.430	0.000	0.129	1.004	0	0	0.000	0.000
173	50.038	50.008	50.092	1587	345	4.598	0.000	V			9.774	274008	0.547	0.000	0.057	1.001	0	0	0.000	0.000
174	50.142	50.092	50.167	1359	331	4.100	0.000	V			9.797	259928	0.577	0.000	0.267	1.002	0	0	0.000	0.000
175	50.217	50.167	50.258	1727	318	5.426	0.000	V			9.813	10214	14.686	0.000	0.063	1.002	0	0	0.000	0.000
176	50.289	50.258	50.367	2072	352	5.889	0.000	V			9.828	180425	0.831	0.000	0.058	1.002	0	0	0.000	0.000
177	50.445	50.367	50.483	2212	349	6.336	0.000	V			9.862	185550	0.808	0.000	0.332	1.003	0	0	0.000	0.000
178	50.551	50.483	50.608	2562	384	6.671	0.000	V			9.885	36198	4.144	0.000	0.139	1.002	0	0	0.000	0.000
179	50.658	50.608	50.675	1356	357	3.796	0.000	V			9.908	153281	0.979	0.000	0.136	1.002	0	0	0.000	0.000
180	50.726	50.675	50.758	1782	376	4.745	0.000	V			9.923	117772	1.274	0.000	0.122	1.001	0	0	0.000	0.000
181	50.775	50.758	50.825	1369	354	3.872	0.000	V			9.933	12912	11.617	0.000	0.041	1.001	0	0	0.000	0.000
182	50.884	50.825	50.917	2005	386	5.191	0.000	V			9.957	60875	2.464	0.000	0.083	1.002	0	0	0.000	0.000
183	51.032	50.950	51.058	2434	390	6.248	0.000	V			9.989	26021	5.765	0.000	0.142	1.003	0	0	0.000	0.000
184	51.109	51.058	51.158	2304	420	5.488	0.000	V			10.005	274662	0.546	0.000	0.093	1.002	0	0	0.000	0.000
185	51.245	51.158	51.300	3250	415	7.835	0.000	V			10.034	60832	2.466	0.000	0.223	1.003	0	0	0.000	0.000
186	51.340	51.300	51.450	3428	410	8.362	0.000	V			10.055	85472	1.755	0.000	0.124	1.002	0	0	0.000	0.000
187	51.500	51.450	51.525	1610	374	4.305	0.000	V			10.089	61142	2.453	0.000	0.208	1.003	0	0	0.000	0.000
188	51.559	51.525	51.650	2697	383	7.033	0.000	V			10.102	50894	2.947	0.000	0.068	1.001	0	0	0.000	0.000
189	51.694	51.650	51.725	1536	356	4.309	0.000	V			10.131	98772	1.519	0.000	0.172	1.003	0	0	0.000	0.000
190	51.775	51.725	51.817	1920	372	5.168	0.000	V			10.149	151725	0.989	0.000	0.137	1.002	0	0	0.000	0.000
191	51.885	51.817	51.942	2671	369	7.243	0.000	V			10.172	119038	1.260	0.000	0.194	1.002	0	0	0.000	0.000
192	52.044	51.942	52.075	2816	387	7.278	0.000	V			10.206	61938	2.422	0.000	0.221	1.003	0	0	0.000	0.000
193	52.110	52.075	52.175	2301	399	5.773	0.000	V			10.221	43314	3.463	0.000	0.072	1.001	0	0	0.000	0.000
194	52.258	52.175	52.450	6252	413	15.137	0.000	V			10.252	15860	9.458	0.000	0.112	1.003	0	0	0.000	0.000
195	52.510	52.450	52.583	2907	391	7.426	0.000	V			10.307	139242	1.077	0.000	0.227	1.005	0	0	0.000	0.000
196	52.642	52.583	52.708	2747	384	7.150	0.000	V			10.335	133841	1.121	0.000	0.231	1.003	0	0	0.000	0.000
197	52.734	52.708	52.758	1134	389	2.916	0.000	V			10.355	159779	0.939	0.000	0.166	1.002	0	0	0.000	0.000
198	52.800	52.758	52.842	1850	386	4.796	0.000	V			10.369	29571	5.073	0.000	0.076	1.001	0	0	0.000	0.000
199	52.867	52.842	52.908	1396	358	3.897	0.000	V			10.384	3816	39.311	0.000	0.029	1.001	0	0	0.000	0.000
200	52.943	52.908	52.992	1891	406	4.654	0.000	V			10.400	142372	1.054	0.000	0.038	1.002	0	0	0.000	0.000
201	53.069	52.992	53.083	2158	409	5.275	0.000	V			10.427	78643	1.907	0.000	0.190	1.003	0	0	0.000	0.000
202	53.133	53.083	53.175	2148	416	5.169	0.000	V			10.441	31415	4.775	0.000	0.066	1.001	0	0	0.000	0.000
203	53.294	53.175	53.342	3866	430	8.991	0.000	V			10.476	96670	1.552	0.000	0.171	1.003	0	0	0.000	0.000
204	53.375	53.342	53.392	1139	393	2.898	0.000	V			10.493	35291	4.250	0.000	0.089	1.002	0	0	0.000	0.000
205	53.444	53.392	53.483	2177	418	5.208	0.000	V			10.508	44088	3.402	0.000	0.064	1.001	0	0	0.000	0.000
206	53.512	53.483	53.583	2475	434	5.701	0.000	V			10.523	38642	3.882	0.000	0.064	1.001	0	0	0.000	0.000
207	53.608	53.583	53.625	1023	415	2.463	0.000	V			10.543	212078	0.707	0.000	0.124	1.002	0	0	0.000	0.000
208	53.642	53.625	53.675	1192	405	2.942	0.000	V			10.550	11042	13.584	0.000	0.027	1.001	0	0	0.000	0.000
209	53.707	53.675	53.750	1791	406	4.409	0.000	V			10.565	18567	8.079	0.000	0.036	1.001	0	0	0.000	0.000
210	53.874	53.792	53.942	3477	416	8.351	0.000	V			10.600	74685	2.008	0.000	0.141	1.003	0	0	0.000	0.000
211	53.986	53.942	54.017	1789	418	4.276	0.000	V			10.625	108671	1.380	0.000	0.156	1.002	0	0	0.000	0.000
212	54.050	54.017	54.083	1568	412	3.804	0.000	V			10.638	115691	1.297	0.000	0.099	1.001	0	0	0.000	0.000
213	54.167	54.083	54.200	2699	407	6.635	0.000	V			10.664	29633	5.062	0.000	0.123	1.002	0	0	0.000	0.000
214	54.322	54.200	54.375	3985	394	10.114	0.000	V			10.697	56463	2.657	0.000	0.143	1.003	0	0	0.000	0.000
215	54.400	54.375	54.450	1792	402	4.453	0.000	V			10.714	17536	8.554	0.000	0.061	1.002	0	0	0.000	0.000
216	54.505	54.450	54.625	4310	439	9.812	0.000	V			10.736	81028	1.851	0.000	0.087	1.002	0	0	0.000	0.000
217	54.658	54.625	54.675	1103	374	2.946	0.000	V			10.769	15795	9.497	0.000	0.122	1.003	0	0	0.000	0.000
218	54.763	54.675	54.783	2537	412	6.159	0.000	V			10.792	65154	2.302	0.000	0.081	1.002	0	0	0.000	0.000
219	54.924	54.817	55.008	4565	415	11.011	0.000	V			10.826	19403	7.731	0.000	0.132	1.003	0	0	0.000	0.000
220	55.067	55.008	55.117	2590	407	6.363	0.000	V			10.857	48856	3.070	0.000	0.111	1.003	0	0	0.000	0.000
221	55.139	55.117	55.225	2653	424	6.251	0.000	V			10.873	137878	1.088	0.000	0.091	1.001	0	0	0.000	0.000
222	55.317	55.258	55.350	2205	420	5.248	0.000	V			10.911	54831	2.736	0.000	0.230	1.004	0	0	0.000	0.000
223	55.500	55.350	55.600	5871	430	13.669	0.000	V			10.951	35551	4.219	0.000	0.173	1.004	0	0	0.000	0.000
224	55.700	55.600	55.758	3628	421	8.608	0.000	V			10.994	56502	2.655	0.000	0.190	1.004	0	0	0.000	0.000
225	55.799	55.758	55.892	3085	424	7.280	0.000	V			11.015	147561	1.017	0.000	0.130	1.002	0	0	0.000	0.000
226	55.924	55.892	55.967	1749	415	4.219	0.000	V			11.042	0	0.000	0.000	0.000	1.002	0	0	0.000	0.000
227	56.055	55.967	56.100	3184	427	7.453	0.000	V			11.070	107264	1.398	0.000	0.000	1.003	0	0	0.000	0.000
228	56.183	56.100	56.208	2491	396	6.288	0.000	V			11.098	59506	2.521	0.000	0.160	1.002	0	0	0.000	0.000
229	56.236	56.208	56.292	1951	408	4.782	0.000	V			11.109	194730	0.770	0.000	0.073	1.001	0	0	0.000	0.000
230	56.363	56.292	56.383	2135	413	5.172	0.000	V			11.136	104663	1.433	0.000	0.211	1.002	0	0	0.000	0.000
231	56.461	56.383	56.533	3578	423	8.451	0.000	V			11.158	24173	6.205	0.000	0.091	1.002	0	0	0.000	0.000
232	56.572	56.533	56.600	1492	391	3.811	0.000	V			11.181	99378	1.509	0.000	0.102	1.002	0	0	0.000	0.000
233	56.675	56.600	56.742	3303	407	8.117	0.000	V			11.204	25965	5.777	0.000	0.097	1.002	0	0	0.000	0.000
234	56.770	56.742	56.825	2031	431	4.716	0.000	V			11.224	82757	1.813	0.000	0.087	1.002	0	0	0.000	0.000
235	56.858	56.825	56.875	1186	408	2.904	0.000	V			11.243	79559	1.885	0.000	0.110	1.002	0	0	0.000	0.000
236	56.927	56.875	56.958	2026	419	4.834	0.000	V			11.258	5538	27.087	0.000	0.036	1.001	0	0	0.000	0.000
237	57.000	56.958	57.050	2209	437	5.060	0.000	V			11.274	154621	0.970	0.000	0.040	1.001	0	0	0.000	0.000
238	57.094	57.050	57.183	3109	421	7.387	0.000	V			11.294	74167	2.022	0.000	0.132	1.002	0	0	0.000	0.000
239	57.275	57.183	57.308	2948	409	7.213	0.000	V			11.333	24774	6.055	0.000	0.157	1.003	0	0	0.000	0.000
240	57.333	57.308	57.408	2274	403	5.643	0.000	V			11.345	79499	1.887	0.000	0.052	1.001	0	0	0.000	0.000
241	57.473	57.408	57.525	2638	401	6.579	0.000	V			11.375	126780	1.183	0.000	0.191	1.003	0	0	0.000	0.000
242	57.565	57.525	57.633	2583	425	6.072	0.000	V			11.395	17621	8.512	0.000	0.077	1.002	0	0	0.000	0.000
243	57.700	57.633	57.742	2576	438	5.883	0.000	V			11.424	177586	0.845	0.000	0.118	1.003	0	0	0.000	0.000
244	57.840	57.742	57.892	3628	417	8.701	0.000	V			11.454	61004	2.459	0.000	0.188	1.003	0	0	0.000	0.000
245	57.967	57.892	58.050	3791	422	8.988	0.000	V			11.482	40171	3.734	0.000	0.121	1.002	0	0	0.000	0.000
246	58.132	58.050	58.175	3053	428	7.133	0.000	V			11.517	86697	1.730	0.000	0.170	1.003	0	0	0.000	0.000
247	58.235	58.175	58.300	2933	426	6.886	0.000	V			11.539	70018	2.142	0.000	0.124	1.002	0	0	0.000	0.000
248	58.335	58.300	58.400	2333	400	5.827	0.000	V			11.561	56047	2.676	0.000	0.108	1.002	0	0	0.000	0.000
249	58.451	58.400	58.517	2838	441	6.439	0.000	V			11.586	100795	1.488	0.000	0.134	1.002	0	0	0.000	0.000
250	58.600	58.517	58.667	3688	446	8.272	0.000	V			11.618	146121	1.027	0.000	0.221	1.003	0	0	0.000	0.000
251	58.692	58.667	58.717	1228	420	2.921	0.000	V			11.638	91997	1.630	0.000	0.132	1.002	0	0	0.000	0.000
252	58.765	58.717	58.817	2379	411	5.780	0.000	V			11.654	30997	4.839	0.000	0.069	1.001	0	0	0.000	0.000
253	58.920	58.817	58.975	3890	439	8.855	0.000	V			11.687	53792	2.789	0.000	0.132	1.003	0	0	0.000	0.000
254	59.017	58.975	59.067	2292	421	5.445	0.000	V			11.708	136011	1.103	0.000	0.117	1.002	0	0	0.000	0.000
255	59.091	59.067	59.142	1885	435	4.330	0.000	V			11.724	225632	0.665	0.000	0.130	1.001	0	0	0.000	0.000
256	59.158	59.142	59.217	1738	402	4.319	0.000	V			11.738	11733	12.784	0.000	0.050	1.001	0	0	0.000	0.000
257	59.326	59.217	59.425	4974	420	11.829	0.000	V			11.774	10346	14.498	0.000	0.074	1.003	0	0	0.000	0.000
258	59.491	59.425	59.592	4077	442	9.223	0.000	V			11.810	66996	2.239	0.000	0.101	1.003	0	0	0.000	0.000
259	59.728	59.592	59.767	4137	414	9.984	0.000	V			11.861	46935	3.196	0.000	0.234	1.004	0	0	0.000	0.000
260	59.842	59.767	59.925	3590	397	9.048	0.000	V			11.885	71449	2.099	0.000	0.114	1.002	0	0	0.000	0.000
261	59.975	59.925	60.017	2127	403	5.275	0.000	V			11.914	26292	5.705	0.000	0.112	1.002	0	0	0.000	0.000
262	60.058	60.017	60.183	4020	446	9.009	0.000	V			11.932	85444	1.756	0.000	0.072	1.002	0	0	0.000	0.000
263	60.239	60.183	60.267	1949	402	4.853	0.000	V			11.971	22832	6.570	0.000	0.149	1.003	0	0	0.000	0.000
264	60.317	60.267	60.392	2862	391	7.313	0.000	V			11.988	33339	4.499	0.000	0.053	1.001	0	0	0.000	0.000
265	60.507	60.392	60.625	5360	400	13.385	0.000	V			12.029	52262	2.870	0.000	0.160	1.003	0	0	0.000	0.000
266	60.678	60.625	60.850	5131	411	12.483	0.000	V			12.065	89831	1.670	0.000	0.183	1.003	0	0	0.000	0.000
267	60.875	60.850	60.917	1553	409	3.794	0.000	V			12.108	328726	0.456	0.000	0.319	1.004	0	0	0.000	0.000
268	61.094	60.917	61.142	5088	404	12.604	0.000	V			12.155	48329	3.104	0.000	0.285	1.004	0	0	0.000	0.000
269	61.190	61.142	61.258	2666	394	6.766	0.000	V			12.176	19132	7.840	0.000	0.067	1.002	0	0	0.000	0.000
270	61.317	61.258	61.350	2015	378	5.331	0.000	V			12.203	47087	3.186	0.000	0.087	1.002	0	0	0.000	0.000
271	61.393	61.350	61.442	1947	366	5.322	0.000	V			12.220	133061	1.127	0.000	0.085	1.001	0	0	0.000	0.000
272	61.500	61.442	61.517	1510	347	4.353	0.000	V			12.243	37901	3.958	0.000	0.110	1.002	0	0	0.000	0.000
273	61.575	61.517	61.775	4455	352	12.672	0.000	V			12.259	129734	1.156	0.000	0.077	1.001	0	0	0.000	0.000
274	61.852	61.775	61.933	2133	245	8.698	0.000	V			12.318	408284	0.367	0.000	0.517	1.005	0	0	0.000	0.000
275	61.961	61.933	62.100	1671	210	7.956	0.000	V			12.342	144637	1.037	0.000	0.209	1.002	0	0	0.000	0.000
276	64.508	64.383	64.542	1119	143	7.824	0.000	V			12.890	329496	0.455	0.000	4.626	1.044	0	0	0.000	0.000
277	64.623	64.542	64.683	1040	143	7.286	0.000	V			12.915	336570	0.446	0.000	0.259	1.002	0	0	0.000	0.000
278	64.919	64.775	64.983	1284	133	9.686	0.000	V			12.979	54085	2.773	0.000	0.379	1.005	0	0	0.000	0.000
279	65.189	65.092	65.283	1666	188	8.851	0.000	V			13.037	454379	0.330	0.000	0.359	1.004	0	0	0.000	0.000
280	65.708	65.600	65.775	1105	117	9.444	0.000	V			13.149	37264	4.025	0.000	0.594	1.009	0	0	0.000	0.000
[Peak Table(AD2)]
# of Peaks	0
[Compound Results(Detector A)]
# of IDs	0
[Compound Results(Detector B)]
# of IDs	0
[Compound Results(AD2)]
# of IDs	0
[LC Chromatogram(Detector A-Ch1)]
Interval(msec)	500
# of Points	8401
Start Time(min)	0.000
End Time(min)	70.000
Intensity Units	mV
Intensity Multiplier	0.001
Wavelength(nm)	280
R.Time (min)	Intensity
0.00000	-45
0.00833	-45
0.01667	-15
0.02500	3
0.03333	9
0.04167	15
0.05000	17
0.05833	5
0.06667	-19
0.07500	-17
0.08333	-9
0.09167	-30
0.10000	-51
0.10833	-50
0.11667	-52
0.12500	-27
0.13333	7
0.14167	15
0.15000	3
0.15833	5
0.16667	-6
0.17500	-17
0.18333	-16
0.19167	-21
0.20000	-24
0.20833	-35
0.21667	-47
0.22500	-20
0.23333	32
0.24167	39
0.25000	12
0.25833	16
0.26667	22
0.27500	32
0.28333	25
0.29167	25
0.30000	40
0.30833	49
0.31667	39
0.32500	17
0.33333	-9
0.34167	-42
0.35000	-48
0.35833	-33
0.36667	-33
0.37500	-16
0.38333	23
0.39167	36
0.40000	25
0.40833	9
0.41667	15
0.42500	37
0.43333	33
0.44167	44
0.45000	79
0.45833	116
0.46667	116
0.47500	121
0.48333	110
0.49167	69
0.50000	22
0.50833	-25
0.51667	-21
0.52500	-6
0.53333	-5
0.54167	-17
0.55000	-16
0.55833	-22
0.56667	-4
0.57500	18
0.58333	31
0.59167	21
0.60000	35
0.60833	8
0.61667	-40
0.62500	-47
0.63333	-33
0.64167	-13
0.65000	4
0.65833	11
0.66667	19
0.67500	22
0.68333	-25
0.69167	-41
0.70000	-43
0.70833	-27
0.71667	7
0.72500	35
0.73333	22
0.74167	8
0.75000	-12
0.75833	-30
0.76667	-36
0.77500	-22
0.78333	-12
0.79167	-11
0.80000	1
0.80833	-4
0.81667	4
0.82500	18
0.83333	24
0.84167	40
0.85000	65
0.85833	39
0.86667	22
0.87500	10
0.88333	-22
0.89167	-35
0.90000	-24
0.90833	-8
0.91667	2
0.92500	17
0.93333	29
0.94167	35
0.95000	45
0.95833	49
0.96667	62
0.97500	86
0.98333	79
0.99167	73
1.00000	27
1.00833	15
1.01667	22
1.02500	14
1.03333	-11
1.04167	-23
1.05000	-27
1.05833	-38
1.06667	-60
1.07500	-93
1.08333	-106
1.09167	-101
1.10000	-92
1.10833	-87
1.11667	-87
1.12500	-60
1.13333	-35
1.14167	3
1.15000	22
1.15833	-3
1.16667	-22
1.17500	-7
1.18333	3
1.19167	1
1.20000	-12
1.20833	-12
1.21667	-4
1.22500	14
1.23333	17
1.24167	21
1.25000	23
1.25833	3
1.26667	-15
1.27500	-1
1.28333	14
1.29167	14
1.30000	15
1.30833	1
1.31667	-14
1.32500	-13
1.33333	15
1.34167	15
1.35000	-11
1.35833	-16
1.36667	-17
1.37500	-25
1.38333	-47
1.39167	-16
1.40000	10
1.40833	19
1.41667	14
1.42500	-22
1.43333	-28
1.44167	-34
1.45000	-65
1.45833	-68
1.46667	-54
1.47500	-56
1.48333	-60
1.49167	-69
1.50000	-52
1.50833	-48
1.51667	-37
1.52500	-4
1.53333	-26
1.54167	-51
1.55000	-44
1.55833	-17
1.56667	3
1.57500	9
1.58333	4
1.59167	18
1.60000	23
1.60833	34
1.61667	35
1.62500	57
1.63333	49
1.64167	20
1.65000	9
1.65833	3
1.66667	-1
1.67500	-17
1.68333	-17
1.69167	-12
1.70000	-3
1.70833	-7
1.71667	-15
1.72500	7
1.73333	9
1.74167	-13
1.75000	-21
1.75833	-30
1.76667	-23
1.77500	-3
1.78333	19
1.79167	49
1.80000	55
1.80833	58
1.81667	50
1.82500	53
1.83333	47
1.84167	-14
1.85000	-39
1.85833	-45
1.86667	-63
1.87500	-52
1.88333	-62
1.89167	-65
1.90000	-75
1.90833	-67
1.91667	-38
1.92500	-33
1.93333	-26
1.94167	-21
1.95000	-37
1.95833	-45
1.96667	-54
1.97500	-42
1.98333	-36
1.99167	-51
2.00000	-73
2.00833	-65
2.01667	-40
2.02500	-22
2.03333	-57
2.04167	-91
2.05000	-89
2.05833	-79
2.06667	-52
2.07500	-20
2.08333	10
2.09167	12
2.10000	20
2.10833	28
2.11667	-0
2.12500	-7
2.13333	-8
2.14167	-11
2.15000	-16
2.15833	-26
2.16667	-34
2.17500	-42
2.18333	-43
2.19167	-36
2.20000	-22
2.20833	12
2.21667	45
2.22500	34
2.23333	27
2.24167	44
2.25000	81
2.25833	103
2.26667	76
2.27500	55
2.28333	46
2.29167	22
2.30000	8
2.30833	-3
2.31667	-4
2.32500	12
2.33333	17
2.34167	15
2.35000	22
2.35833	16
2.36667	-3
2.37500	-11
2.38333	-6
2.39167	5
2.40000	16
2.40833	13
2.41667	5
2.42500	-12
2.43333	3
2.44167	-4
2.45000	15
2.45833	55
2.46667	67
2.47500	81
2.48333	92
2.49167	75
2.50000	72
2.50833	70
2.51667	69
2.52500	72
2.53333	54
2.54167	43
2.55000	28
2.55833	35
2.56667	57
2.57500	79
2.58333	101
2.59167	113
2.60000	115
2.60833	97
2.61667	70
2.62500	61
2.63333	64
2.64167	81
2.65000	83
2.65833	81
2.66667	77
2.67500	75
2.68333	73
2.69167	68
2.70000	48
2.70833	42
2.71667	65
2.72500	63
2.73333	32
2.74167	-4
2.75000	8
2.75833	34
2.76667	65
2.77500	69
2.78333	81
2.79167	83
2.80000	83
2.80833	78
2.81667	67
2.82500	65
2.83333	70
2.84167	101
2.85000	133
2.85833	104
2.86667	88
2.87500	75
2.88333	81
2.89167	63
2.90000	75
2.90833	88
2.91667	80
2.92500	69
2.93333	69
2.94167	79
2.95000	96
2.95833	103
2.96667	124
2.97500	128
2.98333	91
2.99167	60
3.00000	51
3.00833	49
3.01667	42
3.02500	34
3.03333	27
3.04167	15
3.05000	14
3.05833	16
3.06667	18
3.07500	24
3.08333	22
3.09167	-1
3.10000	-3
3.10833	26
3.11667	31
3.12500	19
3.13333	1
3.14167	24
3.15000	44
3.15833	45
3.16667	44
3.17500	33
3.18333	22
3.19167	10
3.20000	24
3.20833	39
3.21667	26
3.22500	12
3.23333	8
3.24167	17
3.25000	35
3.25833	49
3.26667	47
3.27500	34
3.28333	15
3.29167	3
3.30000	8
3.30833	39
3.31667	70
3.32500	90
3.33333	104
3.34167	96
3.35000	86
3.35833	92
3.36667	112
3.37500	127
3.38333	118
3.39167	94
3.40000	71
3.40833	63
3.41667	48
3.42500	42
3.43333	33
3.44167	17
3.45000	21
3.45833	14
3.46667	2
3.47500	-14
3.48333	-13
3.49167	-11
3.50000	11
3.50833	31
3.51667	43
3.52500	46
3.53333	55
3.54167	30
3.55000	-8
3.55833	-22
3.56667	-32
3.57500	-45
3.58333	-37
3.59167	-26
3.60000	-26
3.60833	-2
3.61667	-10
3.62500	-14
3.63333	5
3.64167	-10
3.65000	-15
3.65833	-5
3.66667	-9
3.67500	18
3.68333	31
3.69167	39
3.70000	37
3.70833	27
3.71667	18
3.72500	31
3.73333	39
3.74167	32
3.75000	12
3.75833	3
3.76667	-16
3.77500	-16
3.78333	-38
3.79167	-65
3.80000	-56
3.80833	-22
3.81667	-4
3.82500	-9
3.83333	23
3.84167	54
3.85000	71
3.85833	68
3.86667	47
3.87500	35
3.88333	10
3.89167	-1
3.90000	-5
3.90833	-14
3.91667	-18
3.92500	3
3.93333	32
3.94167	58
3.95000	63
3.95833	55
3.96667	44
3.97500	64
3.98333	80
3.99167	78
4.00000	60
4.00833	34
4.01667	10
4.02500	-20
4.03333	-17
4.04167	-3
4.05000	-28
4.05833	-12
4.06667	24
4.07500	42
4.08333	31
4.09167	12
4.10000	-2
4.10833	-19
4.11667	-9
4.12500	1
4.13333	-12
4.14167	-28
4.15000	-17
4.15833	20
4.16667	41
4.17500	36
4.18333	50
4.19167	66
4.20000	62
4.20833	37
4.21667	3
4.22500	-12
4.23333	-4
4.24167	-17
4.25000	-28
4.25833	-54
4.26667	-55
4.27500	-19
4.28333	8
4.29167	-14
4.30000	-33
4.30833	-33
4.31667	-32
4.32500	-38
4.33333	-52
4.34167	-54
4.35000	-64
4.35833	-40
4.36667	-13
4.37500	10
4.38333	20
4.39167	33
4.40000	20
4.40833	-19
4.41667	-43
4.42500	-57
4.43333	-35
4.44167	-12
4.45000	-15
4.45833	-5
4.46667	-6
4.47500	-9
4.48333	1
4.49167	7
4.50000	20
4.50833	25
4.51667	18
4.52500	22
4.53333	15
4.54167	-4
4.55000	-32
4.55833	-60
4.56667	-60
4.57500	-13
4.58333	14
4.59167	16
4.60000	16
4.60833	3
4.61667	-12
4.62500	9
4.63333	16
4.64167	29
4.65000	39
4.65833	31
4.66667	25
4.67500	31
4.68333	35
4.69167	23
4.70000	21
4.70833	-5
4.71667	-26
4.72500	-11
4.73333	7
4.74167	17
4.75000	15
4.75833	35
4.76667	59
4.77500	42
4.78333	4
4.79167	-18
4.80000	-61
4.80833	-84
4.81667	-79
4.82500	-66
4.83333	-41
4.84167	-10
4.85000	-15
4.85833	-12
4.86667	25
4.87500	48
4.88333	57
4.89167	45
4.90000	46
4.90833	47
4.91667	33
4.92500	10
4.93333	-6
4.94167	9
4.95000	39
4.95833	79
4.96667	78
4.97500	62
4.98333	45
4.99167	23
5.00000	4
5.00833	-6
5.01667	-26
5.02500	-33
5.03333	-5
5.04167	27
5.05000	49
5.05833	58
5.06667	58
5.07500	20
5.08333	-8
5.09167	-3
5.10000	-19
5.10833	-26
5.11667	-8
5.12500	-14
5.13333	-6
5.14167	16
5.15000	18
5.15833	-8
5.16667	-30
5.17500	-44
5.18333	-30
5.19167	-2
5.20000	22
5.20833	8
5.21667	12
5.22500	-20
5.23333	-34
5.24167	-22
5.25000	-5
5.25833	7
5.26667	27
5.27500	32
5.28333	33
5.29167	5
5.30000	-23
5.30833	-32
5.31667	-7
5.32500	18
5.33333	24
5.34167	17
5.35000	-8
5.35833	-15
5.36667	3
5.37500	3
5.38333	5
5.39167	14
5.40000	9
5.40833	-8
5.41667	-17
5.42500	-18
5.43333	-24
5.44167	-41
5.45000	-53
5.45833	-27
5.46667	-18
5.47500	-31
5.48333	-30
5.49167	-8
5.50000	-18
5.50833	-22
5.51667	-33
5.52500	-28
5.53333	-13
5.54167	2
5.55000	19
5.55833	18
5.56667	8
5.57500	2
5.58333	24
5.59167	2
5.60000	-6
5.60833	-8
5.61667	-13
5.62500	-1
5.63333	40
5.64167	33
5.65000	-0
5.65833	-23
5.66667	-22
5.67500	-11
5.68333	-13
5.69167	-13
5.70000	-5
5.70833	17
5.71667	18
5.72500	8
5.73333	-11
5.74167	5
5.75000	14
5.75833	-4
5.76667	-3
5.77500	2
5.78333	5
5.79167	12
5.80000	11
5.80833	19
5.81667	14
5.82500	3
5.83333	13
5.84167	28
5.85000	26
5.85833	4
5.86667	-15
5.87500	-31
5.88333	-10
5.89167	38
5.90000	69
5.90833	73
5.91667	78
5.92500	74
5.93333	51
5.94167	40
5.95000	35
5.95833	43
5.96667	59
5.97500	38
5.98333	10
5.99167	-14
6.00000	-13
6.00833	-31
6.01667	-27
6.02500	-4
6.03333	3
6.04167	17
6.05000	24
6.05833	19
6.06667	20
6.07500	25
6.08333	24
6.09167	16
6.10000	4
6.10833	-6
6.11667	-11
6.12500	-9
6.13333	-32
6.14167	-27
6.15000	-10
6.15833	-8
6.16667	-33
6.17500	-31
6.18333	-20
6.19167	-18
6.20000	-22
6.20833	-34
6.21667	-35
6.22500	-31
6.23333	-14
6.24167	19
6.25000	35
6.25833	43
6.26667	26
6.27500	-30
6.28333	-76
6.29167	-97
6.30000	-71
6.30833	-28
6.31667	13
6.32500	13
6.33333	8
6.34167	8
6.35000	11
6.35833	27
6.36667	21
6.37500	-16
6.38333	2
6.39167	21
6.40000	6
6.40833	6
6.41667	12
6.42500	9
6.43333	2
6.44167	-27
6.45000	-17
6.45833	-4
6.46667	6
6.47500	-14
6.48333	-27
6.49167	-46
6.50000	-38
6.50833	-18
6.51667	-42
6.52500	-44
6.53333	-37
6.54167	-28
6.55000	-11
6.55833	4
6.56667	-11
6.57500	-30
6.58333	-23
6.59167	-5
6.60000	1
6.60833	23
6.61667	26
6.62500	-17
6.63333	-36
6.64167	-28
6.65000	-29
6.65833	7
6.66667	35
6.67500	37
6.68333	12
6.69167	-12
6.70000	-9
6.70833	8
6.71667	13
6.72500	23
6.73333	24
6.74167	15
6.75000	25
6.75833	4
6.76667	-12
6.77500	-8
6.78333	14
6.79167	30
6.80000	58
6.80833	52
6.81667	10
6.82500	13
6.83333	26
6.84167	17
6.85000	12
6.85833	27
6.86667	19
6.87500	4
6.88333	41
6.89167	75
6.90000	60
6.90833	17
6.91667	-7
6.92500	-6
6.93333	17
6.94167	47
6.95000	74
6.95833	84
6.96667	61
6.97500	31
6.98333	11
6.99167	-40
7.00000	-52
7.00833	-36
7.01667	-26
7.02500	-26
7.03333	-11
7.04167	16
7.05000	13
7.05833	-6
7.06667	-6
7.07500	-2
7.08333	-1
7.09167	-9
7.10000	-18
7.10833	-18
7.11667	1
7.12500	26
7.13333	16
7.14167	4
7.15000	-27
7.15833	-47
7.16667	-62
7.17500	-52
7.18333	-44
7.19167	-41
7.20000	-42
7.20833	-34
7.21667	-8
7.22500	20
7.23333	-2
7.24167	-7
7.25000	-5
7.25833	3
7.26667	5
7.27500	-8
7.28333	-29
7.29167	-36
7.30000	-26
7.30833	-0
7.31667	23
7.32500	12
7.33333	-3
7.34167	-11
7.35000	-21
7.35833	-31
7.36667	-45
7.37500	-27
7.38333	-32
7.39167	-53
7.40000	-68
7.40833	-82
7.41667	-80
7.42500	-84
7.43333	-71
7.44167	-69
7.45000	-71
7.45833	-39
7.46667	20
7.47500	27
7.48333	12
7.49167	-18
7.50000	-18
7.50833	2
7.51667	28
7.52500	27
7.53333	35
7.54167	18
7.55000	-3
7.55833	-18
7.56667	-14
7.57500	-13
7.58333	11
7.59167	50
7.60000	44
7.60833	20
7.61667	17
7.62500	38
7.63333	64
7.64167	38
7.65000	-10
7.65833	-23
7.66667	-15
7.67500	2
7.68333	28
7.69167	53
7.70000	53
7.70833	28
7.71667	14
7.72500	4
7.73333	-10
7.74167	-32
7.75000	-34
7.75833	-43
7.76667	-48
7.77500	-21
7.78333	10
7.79167	33
7.80000	28
7.80833	16
7.81667	15
7.82500	25
7.83333	24
7.84167	-4
7.85000	-26
7.85833	-12
7.86667	-1
7.87500	9
7.88333	17
7.89167	-2
7.90000	8
7.90833	12
7.91667	26
7.92500	40
7.93333	55
7.94167	65
7.95000	67
7.95833	90
7.96667	75
7.97500	61
7.98333	50
7.99167	39
8.00000	12
8.00833	-10
8.01667	-29
8.02500	-32
8.03333	-50
8.04167	-62
8.05000	-57
8.05833	-57
8.06667	-64
8.07500	-56
8.08333	-24
8.09167	20
8.10000	61
8.10833	68
8.11667	66
8.12500	61
8.13333	44
8.14167	9
8.15000	-6
8.15833	-12
8.16667	-42
8.17500	-52
8.18333	-36
8.19167	-27
8.20000	-27
8.20833	-34
8.21667	-19
8.22500	-41
8.23333	-44
8.24167	-21
8.25000	0
8.25833	22
8.26667	50
8.27500	52
8.28333	25
8.29167	-14
8.30000	-20
8.30833	-9
8.31667	-1
8.32500	-5
8.33333	17
8.34167	41
8.35000	50
8.35833	32
8.36667	15
8.37500	4
8.38333	-6
8.39167	10
8.40000	43
8.40833	47
8.41667	26
8.42500	3
8.43333	-3
8.44167	-8
8.45000	-29
8.45833	-36
8.46667	-48
8.47500	-70
8.48333	-53
8.49167	-32
8.50000	-10
8.50833	26
8.51667	26
8.52500	-4
8.53333	-31
8.54167	-36
8.55000	-33
8.55833	-42
8.56667	-40
8.57500	-36
8.58333	-23
8.59167	-15
8.60000	-11
8.60833	-5
8.61667	-4
8.62500	37
8.63333	79
8.64167	106
8.65000	101
8.65833	73
8.66667	54
8.67500	44
8.68333	44
8.69167	49
8.70000	50
8.70833	48
8.71667	48
8.72500	65
8.73333	87
8.74167	92
8.75000	106
8.75833	130
8.76667	117
8.77500	90
8.78333	56
8.79167	54
8.80000	55
8.80833	38
8.81667	30
8.82500	29
8.83333	-6
8.84167	-15
8.85000	0
8.85833	24
8.86667	47
8.87500	78
8.88333	75
8.89167	41
8.90000	13
8.90833	15
8.91667	39
8.92500	51
8.93333	44
8.94167	26
8.95000	35
8.95833	67
8.96667	95
8.97500	98
8.98333	60
8.99167	-4
9.00000	-32
9.00833	-32
9.01667	-22
9.02500	-7
9.03333	-3
9.04167	-6
9.05000	-1
9.05833	9
9.06667	16
9.07500	12
9.08333	24
9.09167	41
9.10000	2
9.10833	-33
9.11667	-17
9.12500	-19
9.13333	-11
9.14167	15
9.15000	37
9.15833	56
9.16667	52
9.17500	43
9.18333	24
9.19167	11
9.20000	11
9.20833	19
9.21667	18
9.22500	25
9.23333	37
9.24167	26
9.25000	37
9.25833	54
9.26667	41
9.27500	18
9.28333	3
9.29167	-23
9.30000	-24
9.30833	-12
9.31667	14
9.32500	41
9.33333	70
9.34167	103
9.35000	104
9.35833	105
9.36667	102
9.37500	98
9.38333	71
9.39167	43
9.40000	33
9.40833	33
9.41667	35
9.42500	66
9.43333	65
9.44167	53
9.45000	44
9.45833	40
9.46667	58
9.47500	73
9.48333	69
9.49167	66
9.50000	68
9.50833	67
9.51667	45
9.52500	39
9.53333	40
9.54167	56
9.55000	46
9.55833	46
9.56667	69
9.57500	85
9.58333	84
9.59167	100
9.60000	79
9.60833	62
9.61667	34
9.62500	5
9.63333	-11
9.64167	2
9.65000	-2
9.65833	31
9.66667	92
9.67500	118
9.68333	93
9.69167	52
9.70000	20
9.70833	1
9.71667	13
9.72500	29
9.73333	24
9.74167	13
9.75000	13
9.75833	27
9.76667	71
9.77500	110
9.78333	128
9.79167	131
9.80000	124
9.80833	94
9.81667	65
9.82500	62
9.83333	68
9.84167	70
9.85000	75
9.85833	110
9.86667	136
9.87500	100
9.88333	76
9.89167	72
9.90000	73
9.90833	83
9.91667	87
9.92500	76
9.93333	65
9.94167	76
9.95000	74
9.95833	66
9.96667	66
9.97500	87
9.98333	103
9.99167	102
10.00000	89
10.00833	83
10.01667	75
10.02500	58
10.03333	63
10.04167	69
10.05000	58
10.05833	15
10.06667	-12
10.07500	-8
10.08333	13
10.09167	36
10.10000	69
10.10833	100
10.11667	92
10.12500	83
10.13333	64
10.14167	42
10.15000	30
10.15833	28
10.16667	43
10.17500	69
10.18333	68
10.19167	54
10.20000	23
10.20833	19
10.21667	46
10.22500	52
10.23333	29
10.24167	8
10.25000	13
10.25833	36
10.26667	57
10.27500	30
10.28333	4
10.29167	32
10.30000	68
10.30833	56
10.31667	53
10.32500	81
10.33333	91
10.34167	88
10.35000	81
10.35833	35
10.36667	19
10.37500	30
10.38333	63
10.39167	104
10.40000	87
10.40833	74
10.41667	49
10.42500	42
10.43333	21
10.44167	6
10.45000	-9
10.45833	-5
10.46667	13
10.47500	35
10.48333	43
10.49167	42
10.50000	39
10.50833	58
10.51667	80
10.52500	78
10.53333	72
10.54167	47
10.55000	42
10.55833	27
10.56667	22
10.57500	42
10.58333	78
10.59167	95
10.60000	89
10.60833	83
10.61667	57
10.62500	48
10.63333	30
10.64167	37
10.65000	33
10.65833	16
10.66667	-13
10.67500	-8
10.68333	10
10.69167	23
10.70000	48
10.70833	55
10.71667	72
10.72500	72
10.73333	53
10.74167	40
10.75000	51
10.75833	85
10.76667	91
[truncated: 23,928 more rows]

## Sheet: Fig4c_DXD1(XylTmut)
Column1	Column2	Column3	Column4	Column5	Column6	Column7	Column8	Column9	Column10	Column11	Column12	Column13	Column14	Column15	Column16	Column17	Column18	Column19	Column20	Column21
[Header]
Application Name	LabSolutions
Version	5.42 SP3
Data File Name	C:\LabSolutions\Data\Soumya\200723DXD1+3matri005.lcd
Output Date	8/12/2025
Output Time	4:36:58 PM
[File Information]
Type	Data File
Generated	7/23/2020 10:01:54 PM
Generated by	System Administrator
Modified	7/23/2020 11:15:17 PM
Modified by	System Administrator
[Sample Information]
Operator Name	System Administrator
Acquired	7/23/2020 10:02:15 PM
Sample Type	0:Unknown
Level	0
Sample Name	200723DXD1+3matri
Sample ID	200723DXD1+3matri004
ISTD Amount1	1
ISTD Amount2	1
ISTD Amount3	1
ISTD Amount4	1
ISTD Amount5	1
ISTD Amount6	1
ISTD Amount7	1
ISTD Amount8	1
ISTD Amount9	1
ISTD Amount10	1
ISTD Amount11	1
ISTD Amount12	1
ISTD Amount13	1
ISTD Amount14	1
ISTD Amount15	1
ISTD Amount16	1
ISTD Amount17	1
ISTD Amount18	1
ISTD Amount19	1
ISTD Amount20	1
ISTD Amount21	1
ISTD Amount22	1
ISTD Amount23	1
ISTD Amount24	1
ISTD Amount25	1
ISTD Amount26	1
ISTD Amount27	1
ISTD Amount28	1
ISTD Amount29	1
ISTD Amount30	1
ISTD Amount31	1
ISTD Amount32	1
Sample Amount	1
Dilution Factor	1
Vial#	4
Injection Volume	10
[Original Files]
Data File	C:\LabSolutions\Data\Soumya\200723DXD1+3matri005.lcd
Method File	C:\LabSolutions\Data\Project1\SJ SAX grad 200mM_1M NaCl 380.lcm
Batch File	C:\LabSolutions\Data\200723DXD1+3matri.lcb
Report Format File	C:\LabSolutions\Data\Project1\test2.lsr
[File Description]
DXD1
[Configuration]
Instrument Name	HPLC
Instrument #	4
Line #	1
# of Detectors	3
Detector ID	Detector A	Detector B	AD2
Detector Name	Detector A	Detector B	AD2
# of Channels	1	1	1
[Peak Table(Detector A)]
# of Peaks	158
Peak#	R.Time	I.Time	F.Time	Area	Height	A/H	Conc.	Mark	ID#	Name	k'	Plate #	Plate Ht.	Tailing	Resolution	Sep.Factor	Area Ratio	Height Ratio	Conc. %	Norm Conc.
1	9.870	9.817	9.958	1057	174	6.080	0.000	V			0.000	35147	4.268	0.000	0.000	0.000	0	0	0.000	0.000
2	10.327	10.175	10.400	1425	184	7.733	0.000	V			0.046	54672	2.744	0.000	2.361	0.000	0	0	0.000	0.000
3	11.375	11.292	11.467	1001	213	4.710	0.000	V			0.153	202620	0.740	0.000	7.548	3.293	0	0	0.000	0.000
4	12.936	12.917	13.042	1058	175	6.059	0.000	V			0.311	42454	3.533	0.000	8.863	2.037	0	0	0.000	0.000
5	13.438	13.400	13.533	1206	170	7.097	0.000	V			0.362	6652	22.548	0.000	1.103	1.164	0	0	0.000	0.000
6	13.863	13.825	13.950	1172	201	5.819	0.000	V			0.405	94602	1.586	0.000	1.012	1.119	0	0	0.000	0.000
7	14.028	13.950	14.058	1070	206	5.194	0.000	V			0.421	53296	2.814	0.000	0.779	1.041	0	0	0.000	0.000
8	14.144	14.058	14.200	1482	198	7.468	0.000	V			0.433	0	0.000	0.000	0.000	1.028	0	0	0.000	0.000
9	14.225	14.200	14.308	1054	197	5.338	0.000	V			0.441	45021	3.332	0.000	0.000	1.019	0	0	0.000	0.000
10	14.421	14.392	14.475	1011	236	4.292	0.000	V			0.461	100580	1.491	0.000	0.870	1.045	0	0	0.000	0.000
11	14.503	14.475	14.575	1092	210	5.208	0.000	V			0.469	20837	7.199	0.000	0.282	1.018	0	0	0.000	0.000
12	14.677	14.575	14.733	2109	281	7.497	0.000	V			0.487	29063	5.161	0.000	0.466	1.038	0	0	0.000	0.000
13	14.812	14.733	14.867	1749	250	6.991	0.000	V			0.501	26014	5.766	0.000	0.381	1.028	0	0	0.000	0.000
14	14.927	14.867	14.975	1406	242	5.815	0.000	V			0.512	20585	7.287	0.000	0.292	1.023	0	0	0.000	0.000
15	15.104	15.050	15.267	2812	266	10.554	0.000	V			0.530	18335	8.181	0.000	0.411	1.035	0	0	0.000	0.000
16	15.351	15.317	15.408	1096	229	4.781	0.000	V			0.555	5239	28.630	0.000	0.381	1.047	0	0	0.000	0.000
17	15.497	15.408	15.550	1796	258	6.952	0.000	V			0.570	32580	4.604	0.000	0.244	1.027	0	0	0.000	0.000
18	15.615	15.550	15.658	1687	314	5.368	0.000	V			0.582	83140	1.804	0.000	0.422	1.021	0	0	0.000	0.000
19	15.680	15.658	15.733	1042	256	4.076	0.000	V			0.589	47505	3.158	0.000	0.259	1.011	0	0	0.000	0.000
20	15.767	15.733	15.817	1236	267	4.636	0.000	V			0.597	17161	8.741	0.000	0.225	1.015	0	0	0.000	0.000
21	15.867	15.817	15.950	1837	270	6.810	0.000	V			0.608	11581	12.952	0.000	0.187	1.017	0	0	0.000	0.000
22	15.978	15.950	16.075	1707	276	6.196	0.000	V			0.619	32967	4.550	0.000	0.237	1.019	0	0	0.000	0.000
23	16.182	16.075	16.242	2312	315	7.352	0.000	V			0.640	87880	1.707	0.000	0.716	1.033	0	0	0.000	0.000
24	16.285	16.242	16.317	1091	289	3.772	0.000	V			0.650	110789	1.354	0.000	0.495	1.016	0	0	0.000	0.000
25	16.470	16.317	16.533	3010	273	11.020	0.000	V			0.669	15433	9.720	0.000	0.510	1.029	0	0	0.000	0.000
26	16.567	16.533	16.617	1098	224	4.898	0.000	V			0.679	5244	28.604	0.000	0.134	1.015	0	0	0.000	0.000
27	16.790	16.775	16.850	1176	298	3.948	0.000	V			0.701	45761	3.278	0.000	0.363	1.033	0	0	0.000	0.000
28	16.904	16.850	16.942	1359	271	5.016	0.000	V			0.713	60046	2.498	0.000	0.386	1.016	0	0	0.000	0.000
29	17.044	16.992	17.083	1293	268	4.816	0.000	V			0.727	40153	3.736	0.000	0.456	1.020	0	0	0.000	0.000
30	17.211	17.142	17.275	1915	283	6.764	0.000	V			0.744	18189	8.247	0.000	0.391	1.023	0	0	0.000	0.000
31	17.319	17.275	17.358	1131	292	3.872	0.000	V			0.755	186218	0.806	0.000	0.322	1.015	0	0	0.000	0.000
32	17.582	17.475	17.625	1924	276	6.969	0.000	V			0.781	21572	6.953	0.000	0.824	1.035	0	0	0.000	0.000
33	17.724	17.692	17.792	1160	223	5.198	0.000	V			0.796	44502	3.371	0.000	0.347	1.018	0	0	0.000	0.000
34	17.850	17.792	17.892	1229	213	5.778	0.000	V			0.809	95015	1.579	0.000	0.445	1.016	0	0	0.000	0.000
35	17.922	17.892	17.967	1048	266	3.933	0.000	V			0.816	154506	0.971	0.000	0.350	1.009	0	0	0.000	0.000
36	18.064	17.967	18.083	1501	242	6.198	0.000	V			0.830	18773	7.990	0.000	0.398	1.018	0	0	0.000	0.000
37	18.116	18.100	18.225	1475	230	6.403	0.000	V			0.836	22278	6.733	0.000	0.104	1.006	0	0	0.000	0.000
38	18.289	18.225	18.442	2607	233	11.172	0.000	V			0.853	33756	4.444	0.000	0.392	1.021	0	0	0.000	0.000
39	18.599	18.492	18.667	2257	252	8.943	0.000	V			0.884	1684	89.091	0.000	0.280	1.037	0	0	0.000	0.000
40	18.695	18.667	18.792	1467	228	6.442	0.000	V			0.894	10305	14.557	0.000	0.075	1.011	0	0	0.000	0.000
41	18.850	18.792	18.900	1027	211	4.876	0.000	V			0.910	148598	1.009	0.000	0.334	1.018	0	0	0.000	0.000
42	19.147	19.008	19.200	1932	209	9.257	0.000	V			0.940	73805	2.032	0.000	1.244	1.033	0	0	0.000	0.000
43	19.835	19.783	19.908	1048	199	5.271	0.000	V			1.010	164496	0.912	0.000	2.879	1.074	0	0	0.000	0.000
44	22.903	22.833	23.025	1142	145	7.871	0.000	V			1.320	202492	0.741	0.000	15.371	1.308	0	0	0.000	0.000
45	23.450	23.367	23.508	1193	163	7.299	0.000	V			1.376	189785	0.790	0.000	2.615	1.042	0	0	0.000	0.000
46	23.674	23.592	23.783	1064	130	8.215	0.000	V			1.399	33497	4.478	0.000	0.610	1.016	0	0	0.000	0.000
47	24.353	24.317	24.442	1208	215	5.615	0.000	V			1.467	192258	0.780	0.000	1.838	1.049	0	0	0.000	0.000
48	24.825	24.650	24.850	1589	201	7.923	0.000	V			1.515	79738	1.881	0.000	1.642	1.033	0	0	0.000	0.000
49	25.045	24.958	25.092	1697	257	6.598	0.000	V			1.537	74625	2.010	0.000	0.612	1.015	0	0	0.000	0.000
50	25.348	25.275	25.417	1355	196	6.920	0.000	V			1.568	144735	1.036	0.000	0.960	1.020	0	0	0.000	0.000
51	25.469	25.417	25.592	1894	226	8.378	0.000	V			1.580	63234	2.372	0.000	0.359	1.008	0	0	0.000	0.000
52	25.629	25.592	25.708	1172	221	5.295	0.000	V			1.597	251958	0.595	0.000	0.525	1.010	0	0	0.000	0.000
53	25.756	25.708	25.817	1096	212	5.158	0.000	V			1.610	122571	1.224	0.000	0.509	1.008	0	0	0.000	0.000
54	25.902	25.817	25.950	1356	230	5.907	0.000	V			1.624	80774	1.857	0.000	0.444	1.009	0	0	0.000	0.000
55	26.157	25.950	26.233	2460	228	10.801	0.000	V			1.650	47488	3.159	0.000	0.605	1.016	0	0	0.000	0.000
56	26.287	26.233	26.342	1134	205	5.526	0.000	V			1.663	136582	1.098	0.000	0.339	1.008	0	0	0.000	0.000
57	26.367	26.342	26.475	1199	187	6.401	0.000	V			1.671	137765	1.089	0.000	0.280	1.005	0	0	0.000	0.000
58	26.622	26.567	26.683	1140	240	4.740	0.000	V			1.697	349918	0.429	0.000	1.098	1.015	0	0	0.000	0.000
59	26.934	26.883	27.000	1143	203	5.638	0.000	V			1.729	410098	0.366	0.000	1.792	1.019	0	0	0.000	0.000
60	27.558	27.517	27.675	1368	166	8.218	0.000	V			1.792	29767	5.039	0.000	1.548	1.037	0	0	0.000	0.000
61	27.778	27.725	27.892	1456	176	8.284	0.000	V			1.814	24229	6.191	0.000	0.325	1.012	0	0	0.000	0.000
62	28.240	28.167	28.308	1270	174	7.306	0.000	V			1.861	28221	5.315	0.000	0.666	1.026	0	0	0.000	0.000
63	28.605	28.450	28.675	1528	158	9.652	0.000	V			1.898	55849	2.686	0.000	0.631	1.020	0	0	0.000	0.000
64	29.027	29.000	29.150	1140	159	7.161	0.000	V			1.941	122184	1.228	0.000	1.034	1.023	0	0	0.000	0.000
65	29.902	29.842	30.008	1223	218	5.602	0.000	V			2.030	666249	0.225	0.000	3.654	1.046	0	0	0.000	0.000
66	32.601	32.533	32.658	1238	196	6.299	0.000	V			2.303	189385	0.792	0.000	12.099	1.135	0	0	0.000	0.000
67	32.706	32.658	32.758	1064	196	5.437	0.000	V			2.314	187426	0.800	0.000	0.349	1.005	0	0	0.000	0.000
68	32.808	32.758	32.858	1174	244	4.809	0.000	V			2.324	451681	0.332	0.000	0.412	1.004	0	0	0.000	0.000
69	32.908	32.858	32.958	1054	198	5.321	0.000	V			2.334	153040	0.980	0.000	0.376	1.004	0	0	0.000	0.000
70	33.186	33.067	33.250	1952	249	7.838	0.000	V			2.362	248012	0.605	0.000	0.921	1.012	0	0	0.000	0.000
71	33.380	33.300	33.433	1372	216	6.353	0.000	V			2.382	134354	1.116	0.000	0.615	1.008	0	0	0.000	0.000
72	33.540	33.433	33.608	2226	280	7.939	0.000	V			2.398	233599	0.642	0.000	0.500	1.007	0	0	0.000	0.000
73	33.996	33.883	34.042	1967	223	8.821	0.000	V			2.444	80627	1.860	0.000	1.204	1.019	0	0	0.000	0.000
74	34.168	34.100	34.233	1774	259	6.838	0.000	V			2.462	227196	0.660	0.000	0.450	1.007	0	0	0.000	0.000
75	34.337	34.300	34.425	1545	250	6.180	0.000	V			2.479	67082	2.236	0.000	0.414	1.007	0	0	0.000	0.000
76	34.568	34.508	34.617	1489	289	5.154	0.000	V			2.502	541321	0.277	0.000	0.642	1.009	0	0	0.000	0.000
77	34.700	34.617	34.742	1714	266	6.454	0.000	V			2.516	157341	0.953	0.000	0.491	1.005	0	0	0.000	0.000
78	35.136	34.942	35.183	3164	278	11.373	0.000	V			2.560	13229	11.339	0.000	0.555	1.018	0	0	0.000	0.000
79	35.418	35.392	35.475	1017	238	4.267	0.000	V			2.588	308016	0.487	0.000	0.382	1.011	0	0	0.000	0.000
80	35.548	35.475	35.575	1110	205	5.409	0.000	V			2.602	270386	0.555	0.000	0.491	1.005	0	0	0.000	0.000
81	35.703	35.642	35.742	1340	235	5.697	0.000	V			2.617	31181	4.811	0.000	0.288	1.006	0	0	0.000	0.000
82	35.750	35.742	35.825	1074	225	4.783	0.000	V			2.622	153310	0.978	0.000	0.079	1.002	0	0	0.000	0.000
83	35.874	35.825	35.908	1131	267	4.231	0.000	V			2.635	681280	0.220	0.000	0.459	1.005	0	0	0.000	0.000
84	35.983	35.908	35.992	1162	262	4.443	0.000	V			2.646	150297	0.998	0.000	0.402	1.004	0	0	0.000	0.000
85	36.132	36.092	36.183	1208	272	4.436	0.000	V			2.661	577300	0.260	0.000	0.529	1.006	0	0	0.000	0.000
86	36.258	36.183	36.300	1341	216	6.220	0.000	V			2.674	169957	0.883	0.000	0.466	1.005	0	0	0.000	0.000
87	36.353	36.300	36.417	1552	266	5.832	0.000	V			2.683	200063	0.750	0.000	0.280	1.004	0	0	0.000	0.000
88	36.471	36.417	36.567	1944	298	6.522	0.000	V			2.695	45643	3.286	0.000	0.233	1.004	0	0	0.000	0.000
89	36.606	36.567	36.675	1444	283	5.100	0.000	V			2.709	646655	0.232	0.000	0.312	1.005	0	0	0.000	0.000
90	36.733	36.675	36.783	1497	243	6.166	0.000	V			2.722	374868	0.400	0.000	0.606	1.005	0	0	0.000	0.000
91	36.824	36.783	36.883	1321	259	5.101	0.000	V			2.731	186693	0.803	0.000	0.312	1.003	0	0	0.000	0.000
92	36.948	36.883	37.017	1893	257	7.368	0.000	V			2.743	172730	0.868	0.000	0.355	1.005	0	0	0.000	0.000
93	37.046	37.017	37.117	1393	286	4.868	0.000	V			2.753	534602	0.281	0.000	0.352	1.004	0	0	0.000	0.000
94	37.267	37.192	37.300	1313	274	4.790	0.000	V			2.776	753450	0.199	0.000	1.181	1.008	0	0	0.000	0.000
95	37.425	37.383	37.475	1060	218	4.853	0.000	V			2.792	70667	2.123	0.000	0.430	1.006	0	0	0.000	0.000
96	37.500	37.475	37.625	1775	233	7.615	0.000	V			2.799	100151	1.498	0.000	0.145	1.003	0	0	0.000	0.000
97	37.772	37.625	37.900	2822	234	12.042	0.000	V			2.827	115864	1.295	0.000	0.592	1.010	0	0	0.000	0.000
98	38.003	37.900	38.025	1042	171	6.097	0.000	V			2.850	606051	0.248	0.000	0.725	1.008	0	0	0.000	0.000
99	38.158	38.108	38.242	1175	182	6.455	0.000	V			2.866	473190	0.317	0.000	0.740	1.005	0	0	0.000	0.000
100	38.476	38.425	38.567	1273	193	6.594	0.000	V			2.898	485334	0.309	0.000	1.437	1.011	0	0	0.000	0.000
101	39.416	39.325	39.467	1124	172	6.520	0.000	V			2.994	469098	0.320	0.000	4.170	1.033	0	0	0.000	0.000
102	39.589	39.525	39.650	1142	171	6.673	0.000	V			3.011	309969	0.484	0.000	0.673	1.006	0	0	0.000	0.000
103	39.940	39.825	40.025	1835	197	9.333	0.000	V			3.047	190797	0.786	0.000	1.079	1.012	0	0	0.000	0.000
104	40.141	40.083	40.200	1026	207	4.957	0.000	V			3.067	709535	0.211	0.000	0.722	1.007	0	0	0.000	0.000
105	40.602	40.517	40.775	2324	213	10.935	0.000	V			3.114	213525	0.702	0.000	1.701	1.015	0	0	0.000	0.000
106	42.207	42.133	42.292	1195	162	7.369	0.000	V			3.276	495943	0.302	0.000	5.429	1.052	0	0	0.000	0.000
107	42.342	42.292	42.433	1179	208	5.674	0.000	V			3.290	538908	0.278	0.000	0.576	1.004	0	0	0.000	0.000
108	42.688	42.642	42.783	1326	181	7.344	0.000	V			3.325	168057	0.893	0.000	1.066	1.011	0	0	0.000	0.000
109	42.920	42.783	42.967	1362	165	8.258	0.000	V			3.349	369497	0.406	0.000	0.666	1.007	0	0	0.000	0.000
110	43.428	43.383	43.542	1217	162	7.506	0.000	V			3.400	6531	22.969	0.000	0.418	1.015	0	0	0.000	0.000
111	43.677	43.542	43.775	1871	176	10.606	0.000	V			3.425	98888	1.517	0.000	0.184	1.007	0	0	0.000	0.000
112	44.149	44.092	44.200	1062	222	4.777	0.000	V			3.473	1079738	0.139	0.000	1.302	1.014	0	0	0.000	0.000
113	45.216	45.042	45.275	1840	218	8.421	0.000	V			3.581	310338	0.483	0.000	4.316	1.031	0	0	0.000	0.000
114	45.838	45.767	45.925	1034	146	7.070	0.000	V			3.644	590689	0.254	0.000	2.209	1.018	0	0	0.000	0.000
115	46.408	46.308	46.450	1224	198	6.174	0.000	V			3.702	696892	0.215	0.000	2.472	1.016	0	0	0.000	0.000
116	46.842	46.817	46.992	1221	128	9.550	0.000	V			3.746	531187	0.282	0.000	1.812	1.012	0	0	0.000	0.000
117	47.204	47.100	47.275	1349	191	7.060	0.000	V			3.783	428679	0.350	0.000	1.326	1.010	0	0	0.000	0.000
118	47.864	47.825	47.975	1175	165	7.124	0.000	V			3.850	357553	0.420	0.000	2.170	1.018	0	0	0.000	0.000
119	48.110	48.075	48.208	1251	190	6.572	0.000	V			3.874	612028	0.245	0.000	0.868	1.006	0	0	0.000	0.000
120	49.211	49.117	49.258	1067	182	5.856	0.000	V			3.986	1066211	0.141	0.000	5.044	1.029	0	0	0.000	0.000
121	49.364	49.258	49.417	1047	147	7.133	0.000	V			4.002	634356	0.236	0.000	0.700	1.004	0	0	0.000	0.000
122	49.528	49.492	49.658	1113	169	6.601	0.000	V			4.018	784678	0.191	0.000	0.697	1.004	0	0	0.000	0.000
123	50.058	49.942	50.125	1078	142	7.585	0.000	V			4.072	255109	0.588	0.000	1.708	1.013	0	0	0.000	0.000
124	51.345	51.258	51.408	1144	166	6.907	0.000	V			4.202	704167	0.213	0.000	4.016	1.032	0	0	0.000	0.000
125	51.476	51.408	51.533	1128	179	6.318	0.000	V			4.215	277171	0.541	0.000	0.410	1.003	0	0	0.000	0.000
126	51.912	51.825	51.958	1114	180	6.202	0.000	V			4.260	607568	0.247	0.000	1.329	1.010	0	0	0.000	0.000
127	51.996	51.958	52.075	1034	187	5.537	0.000	V			4.268	1217429	0.123	0.000	0.369	1.002	0	0	0.000	0.000
128	52.965	52.883	53.042	1402	180	7.797	0.000	V			4.366	466105	0.322	0.000	3.883	1.023	0	0	0.000	0.000
129	53.220	53.167	53.308	1010	150	6.733	0.000	V			4.392	485981	0.309	0.000	0.828	1.006	0	0	0.000	0.000
130	53.765	53.650	53.925	1866	195	9.560	0.000	V			4.447	793033	0.189	0.000	1.996	1.013	0	0	0.000	0.000
131	54.568	54.508	54.650	1087	177	6.142	0.000	V			4.529	728189	0.206	0.000	3.226	1.018	0	0	0.000	0.000
132	55.049	54.842	55.092	2397	181	13.218	0.000	V			4.578	322800	0.465	0.000	1.498	1.011	0	0	0.000	0.000
133	55.262	55.242	55.358	1128	205	5.491	0.000	V			4.599	985797	0.152	0.000	0.695	1.005	0	0	0.000	0.000
134	55.435	55.358	55.508	1663	237	7.014	0.000	V			4.617	850675	0.176	0.000	0.750	1.004	0	0	0.000	0.000
135	55.575	55.508	55.708	2052	223	9.201	0.000	V			4.631	405295	0.370	0.000	0.474	1.003	0	0	0.000	0.000
136	55.777	55.708	55.867	1496	215	6.972	0.000	V			4.651	1665071	0.090	0.000	0.772	1.004	0	0	0.000	0.000
137	56.009	55.967	56.075	1165	226	5.163	0.000	V			4.675	1611498	0.093	0.000	1.331	1.005	0	0	0.000	0.000
138	56.263	56.075	56.325	2358	204	11.532	0.000	V			4.700	440288	0.341	0.000	0.984	1.005	0	0	0.000	0.000
139	56.420	56.383	56.508	1007	175	5.747	0.000	V			4.716	458194	0.327	0.000	0.466	1.003	0	0	0.000	0.000
140	56.773	56.683	56.800	1298	242	5.360	0.000	V			4.752	593277	0.253	0.000	1.126	1.008	0	0	0.000	0.000
141	56.842	56.800	56.983	1666	239	6.976	0.000	V			4.759	443447	0.338	0.000	0.214	1.001	0	0	0.000	0.000
142	57.123	57.058	57.175	1146	202	5.680	0.000	V			4.788	1934014	0.078	0.000	1.111	1.006	0	0	0.000	0.000
143	57.394	57.258	57.442	1672	198	8.442	0.000	V			4.815	260677	0.575	0.000	0.884	1.006	0	0	0.000	0.000
144	57.612	57.517	57.700	1570	185	8.471	0.000	V			4.837	414672	0.362	0.000	0.540	1.005	0	0	0.000	0.000
145	58.584	58.467	58.658	1689	209	8.081	0.000	V			4.936	367377	0.408	0.000	2.610	1.020	0	0	0.000	0.000
146	58.700	58.658	58.775	1071	193	5.550	0.000	V			4.947	599112	0.250	0.000	0.337	1.002	0	0	0.000	0.000
147	59.791	59.625	59.825	1320	184	7.176	0.000	V			5.058	937561	0.160	0.000	3.965	1.022	0	0	0.000	0.000
148	60.311	60.217	60.375	1234	176	7.017	0.000	V			5.111	751429	0.200	0.000	1.980	1.010	0	0	0.000	0.000
149	61.819	61.750	61.917	1004	148	6.804	0.000	V			5.263	1291752	0.116	0.000	6.082	1.030	0	0	0.000	0.000
150	62.075	61.967	62.183	1868	175	10.675	0.000	V			5.289	278327	0.539	0.000	0.743	1.005	0	0	0.000	0.000
151	64.196	64.008	64.225	1298	162	8.007	0.000				5.504	2191760	0.068	0.000	6.588	1.041	0	0	0.000	0.000
152	65.224	65.108	65.325	1340	174	7.700	0.000	V			5.608	2021050	0.074	0.000	5.755	1.019	0	0	0.000	0.000
153	65.636	65.500	65.692	1347	186	7.254	0.000	V			5.650	933175	0.161	0.000	1.813	1.007	0	0	0.000	0.000
154	65.751	65.692	65.825	1017	172	5.915	0.000	V			5.662	2097841	0.072	0.000	0.506	1.002	0	0	0.000	0.000
155	66.210	66.075	66.258	1169	186	6.292	0.000	V			5.708	1701205	0.088	0.000	2.385	1.008	0	0	0.000	0.000
156	66.597	66.517	66.733	1672	178	9.419	0.000	V			5.747	962328	0.156	0.000	1.630	1.007	0	0	0.000	0.000
157	67.302	67.258	67.408	1129	155	7.298	0.000	V			5.819	16902	8.875	0.000	0.603	1.012	0	0	0.000	0.000
158	67.557	67.408	67.633	1559	157	9.905	0.000	V			5.845	833540	0.180	0.000	0.215	1.004	0	0	0.000	0.000
[Peak Table(Detector B)]
# of Peaks	277
Peak#	R.Time	I.Time	F.Time	Area	Height	A/H	Conc.	Mark	ID#	Name	k'	Plate #	Plate Ht.	Tailing	Resolution	Sep.Factor	Area Ratio	Height Ratio	Conc. %	Norm Conc.
1	4.253	4.150	4.383	1233	130	9.470	0.000	V			0.000	2607	57.528	0.000	0.000	0.000	0	0	0.000	0.000
2	4.664	4.492	4.775	2528	205	12.323	0.000	V			0.097	2058	72.876	0.000	1.104	0.000	0	0	0.000	0.000
3	4.868	4.775	4.933	1304	163	7.994	0.000	V			0.145	4545	33.005	0.000	0.583	1.497	0	0	0.000	0.000
4	5.173	5.008	5.208	2545	278	9.171	0.000	V			0.216	1019	147.188	0.000	0.651	1.496	0	0	0.000	0.000
5	5.293	5.208	5.308	1740	328	5.301	0.000	V			0.245	636	235.890	0.000	0.161	1.130	0	0	0.000	0.000
6	5.351	5.308	5.458	2589	347	7.451	0.000	V			0.258	666	225.279	0.000	0.070	1.056	0	0	0.000	0.000
7	5.682	5.458	5.875	8731	440	19.827	0.000	V			0.336	1177	127.410	0.000	0.443	1.301	0	0	0.000	0.000
8	5.951	5.875	6.000	2093	300	6.983	0.000	V			0.399	1897	79.068	0.000	0.445	1.188	0	0	0.000	0.000
9	6.230	6.058	6.333	6247	467	13.374	0.000	V			0.465	1270	118.146	0.000	0.448	1.164	0	0	0.000	0.000
10	6.411	6.333	6.442	2514	406	6.190	0.000	V			0.507	400	374.643	0.000	0.183	1.092	0	0	0.000	0.000
11	6.467	6.442	6.650	3864	402	9.600	0.000	V			0.520	1218	123.141	0.000	0.055	1.026	0	0	0.000	0.000
12	6.794	6.725	6.842	1389	222	6.252	0.000	V			0.597	6243	24.028	0.000	0.604	1.148	0	0	0.000	0.000
13	7.151	6.842	7.225	10607	653	16.235	0.000	V			0.681	1669	89.849	0.000	0.683	1.140	0	0	0.000	0.000
14	7.233	7.225	7.275	1642	583	2.814	0.000	V			0.701	1016	147.566	0.000	0.103	1.029	0	0	0.000	0.000
15	7.605	7.275	7.883	74584	3486	21.394	0.000	V			0.788	2735	54.851	0.000	0.499	1.125	0	0	0.000	0.000
16	7.921	7.883	8.100	17768	1499	11.856	0.000	V			0.862	18	8501.510	0.000	0.078	1.094	0	0	0.000	0.000
17	8.158	8.100	8.675	26476	1272	20.809	0.000	V			0.918	141	1065.103	0.000	0.046	1.065	0	0	0.000	0.000
18	8.739	8.675	8.850	2359	258	9.137	0.000	V			1.055	841	178.352	0.000	0.294	1.149	0	0	0.000	0.000
19	9.173	8.850	9.592	34888	1605	21.743	0.000	V			1.157	3972	37.762	0.000	0.486	1.097	0	0	0.000	0.000
20	9.608	9.592	9.742	1349	219	6.158	0.000	V			1.259	16114	9.309	0.000	0.983	1.088	0	0	0.000	0.000
21	9.846	9.742	9.958	1246	129	9.672	0.000	V			1.315	15115	9.924	0.000	0.763	1.044	0	0	0.000	0.000
22	11.301	10.800	28.542	10466823	333693	31.367	0.000	SV			1.657	3605	41.608	2.492	2.712	1.260	0	0	0.000	0.000
23	13.275	13.208	13.508	3600	290	12.428	0.000	T			2.121	33972	4.415	2.235	3.792	1.280	0	0	0.000	0.000
24	15.065	14.875	15.117	1286	146	8.830	0.000	TV			2.542	6661	22.519	0.000	3.488	1.198	0	0	0.000	0.000
25	16.480	15.433	17.900	570374	9692	58.847	0.000	TV			2.875	1908	78.608	0.000	1.259	1.131	0	0	0.000	0.000
26	17.942	17.900	18.225	10329	658	15.701	0.000	TV			3.218	1850	81.069	0.000	0.920	1.120	0	0	0.000	0.000
27	18.292	18.225	18.450	4748	412	11.525	0.000	TV			3.301	2216	67.703	0.000	0.217	1.026	0	0	0.000	0.000
28	18.502	18.450	18.558	1877	309	6.075	0.000	TV			3.350	3749	40.013	0.000	0.152	1.015	0	0	0.000	0.000
29	18.638	18.558	18.792	3454	281	12.280	0.000	TV			3.382	14893	10.072	0.000	0.149	1.010	0	0	0.000	0.000
30	18.922	18.875	19.025	1621	216	7.511	0.000	TV			3.449	35202	4.261	0.000	0.560	1.020	0	0	0.000	0.000
31	24.659	24.550	24.783	1355	134	10.135	0.000	TV			4.798	63476	2.363	0.000	14.435	1.391	0	0	0.000	0.000
32	25.248	25.100	25.292	1034	147	7.013	0.000	TV			4.936	355357	0.422	0.000	2.100	1.029	0	0	0.000	0.000
33	32.065	31.942	32.167	1214	123	9.869	0.000	V			6.539	152648	0.983	0.000	27.395	1.325	0	0	0.000	0.000
34	32.619	32.533	32.775	1617	167	9.678	0.000	V			6.669	74603	2.011	0.000	1.374	1.020	0	0	0.000	0.000
35	33.251	33.142	33.317	1014	141	7.204	0.000	V			6.818	226686	0.662	0.000	1.669	1.022	0	0	0.000	0.000
36	35.296	35.125	35.375	1620	149	10.884	0.000	V			7.299	60635	2.474	0.000	4.796	1.071	0	0	0.000	0.000
37	35.484	35.375	35.525	1059	146	7.251	0.000	V			7.343	181896	0.825	0.000	0.416	1.006	0	0	0.000	0.000
38	35.786	35.692	35.833	1157	155	7.461	0.000	V			7.414	69385	2.162	0.000	0.690	1.010	0	0	0.000	0.000
39	36.060	35.992	36.142	1299	171	7.586	0.000	V			7.478	3706	40.471	0.000	0.188	1.009	0	0	0.000	0.000
40	36.221	36.142	36.267	1258	190	6.627	0.000	V			7.516	207125	0.724	0.000	0.120	1.005	0	0	0.000	0.000
41	36.828	36.758	36.875	1078	176	6.119	0.000	V			7.659	159835	0.938	0.000	1.766	1.019	0	0	0.000	0.000
42	36.950	36.875	37.000	1376	214	6.444	0.000	V			7.688	293245	0.512	0.000	0.381	1.004	0	0	0.000	0.000
43	37.110	37.000	37.150	1585	221	7.167	0.000	V			7.725	206566	0.726	0.000	0.533	1.005	0	0	0.000	0.000
44	37.343	37.267	37.383	1395	233	5.997	0.000	V			7.780	146518	1.024	0.000	0.652	1.007	0	0	0.000	0.000
45	37.544	37.458	37.608	1657	215	7.715	0.000	V			7.827	198383	0.756	0.000	0.552	1.006	0	0	0.000	0.000
46	37.657	37.608	37.733	1407	204	6.914	0.000	V			7.854	72505	2.069	0.000	0.253	1.003	0	0	0.000	0.000
47	37.810	37.733	37.850	1352	226	5.987	0.000	V			7.890	132597	1.131	0.000	0.313	1.005	0	0	0.000	0.000
48	37.899	37.850	38.008	2121	259	8.192	0.000	V			7.911	137843	1.088	0.000	0.217	1.003	0	0	0.000	0.000
49	38.130	38.008	38.267	2999	231	12.981	0.000	V			7.965	72868	2.059	0.000	0.475	1.007	0	0	0.000	0.000
50	38.332	38.267	38.417	1781	231	7.708	0.000	V			8.013	255958	0.586	0.000	0.465	1.006	0	0	0.000	0.000
51	38.497	38.417	38.533	1336	217	6.164	0.000	V			8.051	103413	1.450	0.000	0.422	1.005	0	0	0.000	0.000
52	38.617	38.533	38.733	2586	255	10.155	0.000	V			8.080	93454	1.605	0.000	0.243	1.003	0	0	0.000	0.000
53	38.787	38.733	38.892	2119	243	8.713	0.000	V			8.120	146941	1.021	0.000	0.373	1.005	0	0	0.000	0.000
54	38.967	38.892	38.983	1088	212	5.140	0.000	V			8.162	77765	1.929	0.000	0.374	1.005	0	0	0.000	0.000
55	39.041	38.983	39.108	1616	242	6.669	0.000	V			8.179	167266	0.897	0.000	0.157	1.002	0	0	0.000	0.000
56	39.189	39.108	39.217	1376	230	5.981	0.000	V			8.214	80046	1.874	0.000	0.316	1.004	0	0	0.000	0.000
57	39.323	39.283	39.375	1161	221	5.259	0.000	V			8.246	84762	1.770	0.000	0.246	1.004	0	0	0.000	0.000
58	39.421	39.375	39.492	1503	231	6.511	0.000	V			8.269	78630	1.908	0.000	0.178	1.003	0	0	0.000	0.000
59	39.633	39.492	39.658	2023	243	8.315	0.000	V			8.319	30205	4.966	0.000	0.288	1.006	0	0	0.000	0.000
60	39.736	39.658	39.767	1490	256	5.820	0.000	V			8.343	149896	1.001	0.000	0.155	1.003	0	0	0.000	0.000
61	39.800	39.767	39.867	1272	224	5.686	0.000	V			8.358	9511	15.771	0.000	0.063	1.002	0	0	0.000	0.000
62	39.892	39.867	39.950	1144	244	4.697	0.000	V			8.380	171307	0.876	0.000	0.091	1.003	0	0	0.000	0.000
63	39.975	39.950	40.058	1384	237	5.834	0.000	V			8.399	91742	1.635	0.000	0.181	1.002	0	0	0.000	0.000
64	40.117	40.058	40.142	1026	234	4.385	0.000	V			8.432	105569	1.421	0.000	0.278	1.004	0	0	0.000	0.000
65	40.196	40.142	40.250	1469	249	5.891	0.000	V			8.451	61177	2.452	0.000	0.137	1.002	0	0	0.000	0.000
66	40.385	40.325	40.475	1871	252	7.418	0.000	V			8.495	88963	1.686	0.000	0.318	1.005	0	0	0.000	0.000
67	40.559	40.475	40.608	1721	246	6.986	0.000	V			8.536	102619	1.462	0.000	0.332	1.005	0	0	0.000	0.000
68	40.658	40.608	40.708	1314	231	5.690	0.000	V			8.560	16	9552.309	0.000	0.005	1.003	0	0	0.000	0.000
69	40.903	40.833	40.942	1429	235	6.075	0.000	V			8.617	85742	1.749	0.000	0.012	1.007	0	0	0.000	0.000
70	40.983	40.942	41.058	1613	241	6.689	0.000	V			8.636	43388	3.457	0.000	0.120	1.002	0	0	0.000	0.000
71	41.101	41.058	41.142	1242	267	4.650	0.000	V			8.664	132160	1.135	0.000	0.190	1.003	0	0	0.000	0.000
72	41.216	41.142	41.300	2278	274	8.323	0.000	V			8.691	131137	1.144	0.000	0.254	1.003	0	0	0.000	0.000
73	41.344	41.300	41.392	1395	274	5.095	0.000	V			8.721	62909	2.384	0.000	0.229	1.003	0	0	0.000	0.000
74	41.449	41.392	41.467	1108	265	4.176	0.000	V			8.746	46556	3.222	0.000	0.147	1.003	0	0	0.000	0.000
75	41.483	41.467	41.583	1598	254	6.287	0.000	V			8.754	35915	4.177	0.000	0.042	1.001	0	0	0.000	0.000
76	41.658	41.583	41.675	1264	247	5.116	0.000	V			8.795	60684	2.472	0.000	0.226	1.005	0	0	0.000	0.000
77	41.943	41.850	42.017	2504	272	9.198	0.000	V			8.862	69353	2.163	0.000	0.433	1.008	0	0	0.000	0.000
78	42.068	42.017	42.125	1608	270	5.947	0.000	V			8.891	119248	1.258	0.000	0.222	1.003	0	0	0.000	0.000
79	42.158	42.125	42.200	1102	260	4.232	0.000	V			8.912	54327	2.761	0.000	0.149	1.002	0	0	0.000	0.000
80	42.283	42.250	42.317	1026	264	3.893	0.000	V			8.942	2572	58.331	0.000	0.062	1.003	0	0	0.000	0.000
81	42.443	42.367	42.475	1874	315	5.947	0.000	V			8.979	173901	0.863	0.000	0.086	1.004	0	0	0.000	0.000
82	42.523	42.475	42.575	1653	290	5.701	0.000	V			8.998	60701	2.471	0.000	0.144	1.002	0	0	0.000	0.000
83	42.600	42.575	42.675	1515	295	5.145	0.000	V			9.016	82553	1.817	0.000	0.121	1.002	0	0	0.000	0.000
84	42.733	42.675	42.767	1393	280	4.978	0.000	V			9.047	178101	0.842	0.000	0.267	1.003	0	0	0.000	0.000
85	42.813	42.767	42.850	1421	306	4.647	0.000	V			9.066	2109	71.125	0.000	0.039	1.002	0	0	0.000	0.000
86	42.880	42.850	42.917	1141	305	3.745	0.000	V			9.082	1228	122.169	0.000	0.016	1.002	0	0	0.000	0.000
87	42.972	42.917	43.000	1403	297	4.719	0.000	V			9.104	96584	1.553	0.000	0.034	1.002	0	0	0.000	0.000
88	43.033	43.000	43.067	1105	297	3.726	0.000	V			9.118	192120	0.781	0.000	0.131	1.002	0	0	0.000	0.000
89	43.087	43.067	43.142	1183	272	4.350	0.000	V			9.131	131276	1.143	0.000	0.124	1.001	0	0	0.000	0.000
90	43.223	43.142	43.292	2592	312	8.309	0.000	V			9.163	60419	2.483	0.000	0.231	1.003	0	0	0.000	0.000
91	43.409	43.292	43.450	2608	318	8.195	0.000	V			9.206	79238	1.893	0.000	0.281	1.005	0	0	0.000	0.000
92	43.489	43.450	43.600	2503	297	8.417	0.000	V			9.225	10362	14.476	0.000	0.069	1.002	0	0	0.000	0.000
93	43.625	43.600	43.675	1297	295	4.393	0.000	V			9.257	1011	148.413	0.000	0.038	1.003	0	0	0.000	0.000
94	43.744	43.675	43.808	2491	343	7.273	0.000	V			9.285	99056	1.514	0.000	0.039	1.003	0	0	0.000	0.000
95	43.879	43.808	43.933	2265	324	6.984	0.000	V			9.317	14141	10.608	0.000	0.133	1.003	0	0	0.000	0.000
96	43.947	43.933	43.992	1057	320	3.300	0.000	V			9.333	210864	0.711	0.000	0.073	1.002	0	0	0.000	0.000
97	44.047	43.992	44.100	2013	333	6.050	0.000	V			9.356	0	0.000	0.000	0.000	1.003	0	0	0.000	0.000
98	44.125	44.100	44.150	1021	350	2.916	0.000	V			9.375	64257	2.334	0.000	0.000	1.002	0	0	0.000	0.000
99	44.210	44.150	44.275	2568	363	7.082	0.000	V			9.395	63142	2.376	0.000	0.121	1.002	0	0	0.000	0.000
100	44.336	44.275	44.383	2168	344	6.312	0.000	V			9.424	28686	5.229	0.000	0.144	1.003	0	0	0.000	0.000
101	44.450	44.383	44.525	2712	344	7.891	0.000	V			9.451	10173	14.744	0.000	0.081	1.003	0	0	0.000	0.000
102	44.607	44.525	44.642	2200	352	6.251	0.000	V			9.488	30242	4.960	0.000	0.113	1.004	0	0	0.000	0.000
103	44.737	44.642	44.850	4027	343	11.728	0.000	V			9.519	71878	2.087	0.000	0.154	1.003	0	0	0.000	0.000
104	44.883	44.850	44.908	1037	316	3.279	0.000	V			9.553	335800	0.447	0.000	0.299	1.004	0	0	0.000	0.000
105	44.959	44.908	45.025	2261	362	6.249	0.000	V			9.571	170470	0.880	0.000	0.204	1.002	0	0	0.000	0.000
106	45.050	45.025	45.108	1494	335	4.460	0.000	V			9.592	339029	0.442	0.000	0.244	1.002	0	0	0.000	0.000
107	45.175	45.158	45.233	1315	308	4.263	0.000	V			9.622	32361	4.635	0.000	0.190	1.003	0	0	0.000	0.000
108	45.325	45.233	45.375	2728	335	8.154	0.000	V			9.657	118562	1.265	0.000	0.196	1.004	0	0	0.000	0.000
109	45.399	45.375	45.442	1312	343	3.823	0.000	V			9.674	71337	2.103	0.000	0.122	1.002	0	0	0.000	0.000
110	45.467	45.442	45.517	1492	354	4.216	0.000	V			9.690	179592	0.835	0.000	0.123	1.002	0	0	0.000	0.000
111	45.652	45.517	45.683	3402	376	9.058	0.000	V			9.734	77925	1.925	0.000	0.341	1.004	0	0	0.000	0.000
112	45.748	45.683	45.775	1915	368	5.209	0.000	V			9.756	39741	3.774	0.000	0.122	1.002	0	0	0.000	0.000
113	45.842	45.825	45.942	2490	360	6.914	0.000	V			9.778	23658	6.340	0.000	0.089	1.002	0	0	0.000	0.000
114	46.008	45.942	46.083	3017	382	7.888	0.000	V			9.818	18372	8.165	0.000	0.131	1.004	0	0	0.000	0.000
115	46.213	46.083	46.275	4039	368	10.986	0.000	V			9.866	11593	12.939	0.000	0.133	1.005	0	0	0.000	0.000
116	46.368	46.275	46.392	2630	408	6.453	0.000	V			9.902	51787	2.897	0.000	0.122	1.004	0	0	0.000	0.000
117	46.468	46.392	46.508	2667	404	6.604	0.000	V			9.926	54165	2.769	0.000	0.124	1.002	0	0	0.000	0.000
118	46.525	46.508	46.575	1443	359	4.018	0.000	V			9.939	27095	5.536	0.000	0.059	1.001	0	0	0.000	0.000
119	46.608	46.575	46.642	1403	372	3.770	0.000	V			9.958	147311	1.018	0.000	0.102	1.002	0	0	0.000	0.000
120	46.718	46.642	46.758	2504	391	6.412	0.000	V			9.984	80793	1.857	0.000	0.192	1.003	0	0	0.000	0.000
121	46.792	46.758	46.842	1879	396	4.740	0.000	V			10.002	84637	1.772	0.000	0.114	1.002	0	0	0.000	0.000
122	46.860	46.842	46.917	1695	385	4.408	0.000	V			10.018	76163	1.969	0.000	0.103	1.002	0	0	0.000	0.000
123	46.975	46.917	47.000	1866	392	4.765	0.000	V			10.045	24233	6.190	0.000	0.122	1.003	0	0	0.000	0.000
124	47.071	47.000	47.108	2561	418	6.126	0.000	V			10.067	37243	4.028	0.000	0.088	1.002	0	0	0.000	0.000
125	47.125	47.108	47.175	1461	384	3.805	0.000	V			10.080	57480	2.610	0.000	0.061	1.001	0	0	0.000	0.000
126	47.212	47.175	47.267	2007	375	5.354	0.000	V			10.101	2859	52.474	0.000	0.040	1.002	0	0	0.000	0.000
127	47.312	47.267	47.367	2404	423	5.678	0.000	V			10.124	14429	10.396	0.000	0.039	1.002	0	0	0.000	0.000
128	47.383	47.367	47.417	1164	419	2.779	0.000	V			10.141	127348	1.178	0.000	0.068	1.002	0	0	0.000	0.000
129	47.475	47.417	47.492	1651	383	4.315	0.000	V			10.162	91750	1.635	0.000	0.158	1.002	0	0	0.000	0.000
130	47.582	47.492	47.625	3122	422	7.404	0.000	V			10.188	175182	0.856	0.000	0.198	1.002	0	0	0.000	0.000
131	47.683	47.625	47.717	2024	383	5.283	0.000	V			10.211	10452	14.351	0.000	0.087	1.002	0	0	0.000	0.000
132	47.743	47.717	47.833	2740	416	6.593	0.000	V			10.226	40384	3.714	0.000	0.043	1.001	0	0	0.000	0.000
133	47.867	47.833	47.933	2380	418	5.699	0.000	V			10.254	51454	2.915	0.000	0.137	1.003	0	0	0.000	0.000
134	47.958	47.933	47.983	1201	411	2.919	0.000	V			10.276	57359	2.615	0.000	0.111	1.002	0	0	0.000	0.000
135	48.028	47.983	48.058	1832	423	4.327	0.000	V			10.292	56011	2.678	0.000	0.086	1.002	0	0	0.000	0.000
136	48.095	48.058	48.192	3243	422	7.678	0.000	V			10.308	77119	1.945	0.000	0.089	1.002	0	0	0.000	0.000
137	48.217	48.192	48.283	2068	411	5.029	0.000	V			10.337	82790	1.812	0.000	0.179	1.003	0	0	0.000	0.000
138	48.361	48.283	48.417	3185	438	7.276	0.000	V			10.371	124088	1.209	0.000	0.237	1.003	0	0	0.000	0.000
139	48.480	48.417	48.533	2785	412	6.757	0.000	V			10.399	39180	3.828	0.000	0.156	1.003	0	0	0.000	0.000
140	48.608	48.533	48.650	2751	401	6.862	0.000	V			10.429	16428	9.131	0.000	0.102	1.003	0	0	0.000	0.000
141	48.705	48.650	48.783	3401	440	7.731	0.000	V			10.452	64919	2.311	0.000	0.084	1.002	0	0	0.000	0.000
142	48.890	48.783	49.000	5454	454	12.018	0.000	V			10.495	40194	3.732	0.000	0.213	1.004	0	0	0.000	0.000
143	49.078	49.000	49.150	3800	447	8.502	0.000	V			10.539	15845	9.466	0.000	0.149	1.004	0	0	0.000	0.000
144	49.233	49.150	49.283	3284	409	8.031	0.000	V			10.576	0	0.000	0.000	0.000	1.003	0	0	0.000	0.000
145	49.308	49.283	49.358	1902	427	4.454	0.000	V			10.593	18033	8.318	0.000	0.000	1.002	0	0	0.000	0.000
146	49.408	49.358	49.458	2572	433	5.946	0.000	V			10.617	8635	17.372	0.000	0.056	1.002	0	0	0.000	0.000
147	49.501	49.458	49.617	4287	471	9.111	0.000	V			10.639	34170	4.390	0.000	0.058	1.002	0	0	0.000	0.000
148	49.656	49.617	49.700	2122	443	4.792	0.000	V			10.675	39131	3.833	0.000	0.150	1.003	0	0	0.000	0.000
149	49.798	49.700	49.875	4750	503	9.450	0.000	V			10.708	61832	2.426	0.000	0.157	1.003	0	0	0.000	0.000
150	49.902	49.875	49.992	3148	456	6.904	0.000	V			10.733	105150	1.427	0.000	0.148	1.002	0	0	0.000	0.000
151	50.036	49.992	50.067	2056	476	4.324	0.000	V			10.765	59150	2.536	0.000	0.186	1.003	0	0	0.000	0.000
[truncated: 25,364 more rows]

## Sheet: Fig4c_DXD1+DXD3
Column1	Column2	Column3	Column4	Column5	Column6	Column7	Column8	Column9	Column10	Column11	Column12	Column13	Column14	Column15	Column16	Column17	Column18	Column19	Column20	Column21
[truncated: 25,783 more rows]

[truncated: 15 more sheets: Fig4c_DXD3, Fig2e, SuppFig1, SuppFig2b, SuppFig5, SuppFig14a_WT, SuppFig14a_unreaced, SuppFig14adead-live, SuppFig14b_dead-live, SuppFig14b_WT, SuppFig14b_unreacted, SuppFig14c_WT, SuppFig14c_dead-live, SuppFig15d, SuppFig15e]
